# Supplementary material for: Genome-Wide Identification and Drought-Responsive Functional Analysis of the GST Gene Family in Potato (Solanum tuberosum L.)
Source: Antioxidants (Basel). 2025 Feb 19;14(2):239. doi: 10.3390/antiox14020239 (PMC11852095; doi:10.3390/antiox14020239)
Supplement: Supplementary file 1 [file antioxidants-14-00239-s001.zip]

Archive with 11 entries (11 files):
- Figure S1.pdf
- Figure S2.pdf
- Figure S3A.pdf
- Figure S3B.pdf
- Figure S3C.pdf
- Figure S4.pdf
- Table S1   Primer Sequences.xlsx
- Table S2   Characteristics of GST gene family members in potato(C88) genome .xlsx
- Table S3   Cis-element analyses of the GST gene promoter regions.xlsx
- Table S4   Covariant gene pairs.xlsx
- Table S5   Enrichment results statistics.xlsx
