# Supplementary material for: Genome-Wide Identification and Drought-Responsive Functional Analysis of the GST Gene Family in Potato (Solanum tuberosum L.)
Source: Antioxidants (Basel). 2025 Feb 19;14(2):239. doi: 10.3390/antiox14020239 (PMC11852095; doi:10.3390/antiox14020239)
Supplement: Supplementary file 1 [file antioxidants-14-00239-s001.zip › Table S1 Primer Sequences.xlsx]

## Sheet: qRCR validation primer
	Primer name	Primer sequence (5'→3')
	StGSTZ6-F	GAAGTATCCCCAGCGAGCAT
	StGSTZ6-R	GGGTTGTCTCATTAGGGCCA
	StGSTU261-F	GCAACACAAGAAGAGAACGCA
	StGSTU261-R	CCAACCCAAGAAGCAACCAA
	StGSTU98-F	AATGGCCCTAAAACTTAAGGGT
	StGSTU98-R	TTTGGTAGAAGAGATGTGCCAT
	StGSTU251-F	CCTCATCGATCCACTCAAGTTA
	StGSTU251-R	GTAGAATCCAATCAGGGCGATA
	StGSTU63-F	TGGAGTTGAGTACATTGACGAA
	StGSTU63-R	TCCAGCACTTTAAGGCATTCTA
	StGSTL4-F	AATAATGGCTTCTGGAAGTTCCAGA
	StGSTL4-R	TTCTCCTTATACCAATCTGGCC
	StOMEGA5-F	TACACCCGACCCACTT
	StOMEGA5-R	AAGACCCATCAATACCC
	StGSTU196-F	ACATTGATGAGGCTTTTGAAGG
	StGSTU196-R	CCTACTGGTGCCATCTTATCAT
	StOMEGA1-F	TGGAATAAACAACGGAGTG
	StOMEGA1-R	CAGGGTGACAAACAAGC
	StGSTT6-F	GTGGATCGTCTTTCCCAACCT
	StGSTT6-R	TCAGGAGTGCGATGTTGACC
	StGSTU240-F	GGAGATGAGCAAGAGAAAGGTA
	StGSTU240-R	ACAACTCCAGAGGTTTCTTCAT
	StGSTU33-F	TTACTGCCTTCAGATATCGGAC
	StGSTU33-R	GAATTCATCAAATGCTCCTCCC
	StGSTU259-F	TCGTCGAATACATCAACGAGAT
	StGSTU259-R	CCCAAAGCATTTTCCTCTATGG
	StGSTU189-F	GGACAGCTTGGAAATGTTGAAA
	StGSTU189-R	TTCAGCCAATGACAAATCCATC
	StGSTU262-F	GTAGTATGTACGGTATGAGGGC
	StGSTU262-R	AGGAATTAACAAAGGACCAATT
	StGSTL21-F	ATATGCCCTTTTGCACAGCG
	StGSTL21-R	TGTTCCAGAGAGGGCACCTT
