# Supplementary material for: Genome-Wide Identification and Drought-Responsive Functional Analysis of the GST Gene Family in Potato (Solanum tuberosum L.)
Source: Antioxidants (Basel). 2025 Feb 19;14(2):239. doi: 10.3390/antiox14020239 (PMC11852095; doi:10.3390/antiox14020239)
Supplement: Supplementary file 1 [file antioxidants-14-00239-s001.zip › Table S3 Cis-element analyses of the GST gene promoter regions.xlsx]

## Sheet: Sheet1
Cis-element analyses of the GST gene promoter regions.
Gene name	Gene ID	Cis-element type	Nucleotide type	Starting postion (bp)	Ending postion (bp)	Describe	Upstream 2000 bp sequence
00H3G046860	C88_C00H3G046860	MYB recognition site	CCGTTG	330	336		>C88_C01H1G026200.1
00H3G046860	C88_C00H3G046860	MYB recognition site	CCGTTG	514	520
00H3G046860	C88_C00H3G046860	MYB recognition site	CCGTTG	1713	1719		TTTTTACTAATTTTCTCACCCTTATTTGCTGACATGTCCAAGAAGGTGAGATCAACTCCC
00H3G046860	C88_C00H3G046860	Unnamed__1	CGTGG	982	987		TTAGGCGCGTAAGAACAGAAAATAAAACGTTAAAAGCTGAAGAAAACTACACATGTGAGT
00H3G046860	C88_C00H3G046860	TCA-element	CCATCTTTTT	159	168	cis-acting element involved in salicylic acid responsiveness	CCAAATCAGCTATATTAAATCTCCAATGGTATAATCTCATCTCTCCCAAAATCAAACTCT
00H3G046860	C88_C00H3G046860	CAAT-box	CAAT	13	17		CTTTTTCTTCCTTTTTTTCTCAATTCTTCTAATAGTTGACAAATCTCCAACGGTATATTC
00H3G046860	C88_C00H3G046860	CAAT-box	CAAAT	43	48	common cis-acting element in promoter and enhancer regions	CTTCATTCTCTCCCAAATCAGCTTAAAACTTGAATTTACTTGTCAAAGCATTCAACTGTA
00H3G046860	C88_C00H3G046860	CAAT-box	CAAT	110	114		GTTTCAATTTCGAAAAAGCTTGAAGCTTTAGGACTTGTAATTTCTCTGATTTCATAGTTA
00H3G046860	C88_C00H3G046860	CAAT-box	CAAAT	116	121	common cis-acting element in promoter and enhancer regions	TGGTTCAAAAAATTTCTTCAATGGAATGCTATTATACCAAAACCCAGTTATTGCTCTTCA
00H3G046860	C88_C00H3G046860	CAAT-box	CAAAT	184	189	common cis-acting element in promoter and enhancer regions	TTTTTTTGTCAATTTCATAACCCTTATCAAACACAATAATCAATATCGTTCAAAATCGCT
00H3G046860	C88_C00H3G046860	CAAT-box	CAAAT	232	237	common cis-acting element in promoter and enhancer regions	AGTAAAAAACTAAAAGAACTAACCTTTACTTAGAGAAAACTTCGACCCAACAAACGAAAA
00H3G046860	C88_C00H3G046860	CAAT-box	CAAT	281	285		AAGCTAAACGAACCTTCCCCAACCTTCCCAGCAAACTTCGATTGGAACGAAATCTCAGAT
00H3G046860	C88_C00H3G046860	CAAT-box	CCAAT	315	320	common cis-acting element in promoter and enhancer regions	CGAAGAGAATGGGGTGAATTTGGTCAGATTGAAAAAAGGTTAGGGTTTAGAGAAAGAAAG
00H3G046860	C88_C00H3G046860	CAAT-box	CAAT	316	320		AGGAAAATGAAAAGATTAAAGGAAATTCGTGGGTTCTGGGGTCCAGTCATTATGTGGCAG
00H3G046860	C88_C00H3G046860	CAAT-box	CAAT	326	330		CGCGTGTAAACAAACATTTAATTATATCTGATTTATGTGGACACGTCAGCAAATAAGGGT
00H3G046860	C88_C00H3G046860	CAAT-box	CAAT	363	367		GAGAAAATTAGTAAAAAAAAATGTTCAGGGGGGTAATAGGACCCCCGTAAAGTATGAGTG
00H3G046860	C88_C00H3G046860	CAAT-box	CAAT	464	468		TGTAGTTGGGAATCCGGCTATAGATTAGGGGGGGTTTTTGACCATTTTTTCCAATTTTAA
00H3G046860	C88_C00H3G046860	CAAT-box	CAAAT	540	545	common cis-acting element in promoter and enhancer regions	CTCCTAAGTTAGTATATAAATAGATGTGAGCACAAAGTTTTGGAATTACCAGATGAAAAC
00H3G046860	C88_C00H3G046860	CAAT-box	CAAT	546	550		AAGAGCAAAGACCAAGTCAATAGAAAAGACGAAGTGAAACAATTCATTGGACTTCTCATT
00H3G046860	C88_C00H3G046860	CAAT-box	CAAT	572	576		TCCACACACACTGTTGTCATAAAGGTAATTAGTCCAAACTACAAATCAACTTTAGCTTAA
00H3G046860	C88_C00H3G046860	CAAT-box	CAAT	603	607		AATGTAAGAAATTATAATTTCCAGGCTTTGTAACGCAATGGCTGACATCAGAGTTTGGCT
00H3G046860	C88_C00H3G046860	CAAT-box	CAAAT	609	614	common cis-acting element in promoter and enhancer regions	TGAATTTTAAAATATTTGAGGAAGAAAATACCAAAGATTTGAATTTTAGACGTAGACATA
00H3G046860	C88_C00H3G046860	CAAT-box	CCAAT	612	617	common cis-acting element in promoter and enhancer regions	AACATTAGTCTATTAAGATAGAGTCATGATTAGAAGTTTTGGGTTCTAAATTTGAGAAAT
00H3G046860	C88_C00H3G046860	CAAT-box	CAAAT	657	662	common cis-acting element in promoter and enhancer regions	ATTTCATTAATAGTAGGGTTTGAATCCATAACTCTAGCGTAGAAAGCATTTTCATGGCCC
00H3G046860	C88_C00H3G046860	CAAT-box	CAAT	684	688		TTTCCTTGCAACTGAGCCATCAATCAATTTTAATATGGATTCATAAGTTAATATACATAT
00H3G046860	C88_C00H3G046860	CAAT-box	CAAT	696	700		ATATTTATTTAATTTTCTAGTACAAATATAAAATCCACAAAAAAATTACTAAGTTCGTCC
00H3G046860	C88_C00H3G046860	CAAT-box	CAAT	800	804		AAACTCACGAACCCCACCTAGCTCCGCTCTTGTGTATTATACATCCCCTCTGTCAAAGTA
00H3G046860	C88_C00H3G046860	CAAT-box	CAAAT	878	883	common cis-acting element in promoter and enhancer regions	AAGAGCAACGTGAGTGGTCATTTGGACTTTTGCCCCTATTTTGTGTGGATCATTAACTAA
00H3G046860	C88_C00H3G046860	CAAT-box	CAAAT	889	894	common cis-acting element in promoter and enhancer regions	CTTATATTTCTTTACGACAAATAATTTTTCGCAATAGTAAATTTATATTTTCATATTATA
00H3G046860	C88_C00H3G046860	CAAT-box	CAAT	927	931		ATCTCTCATATAAGTCACATGAACATGATTTTAATTTTTAAAAAATGTGTCCTGCTAAGC
00H3G046860	C88_C00H3G046860	CAAT-box	CAAT	940	944		TTAAGTTCAATAGCTAAACTTTTATTATAATTTCTAAAATTTCCTACTATTTAAAAGAAA
00H3G046860	C88_C00H3G046860	CAAT-box	CAAT	1022	1026		TTACAAAAATCTCCTCTCGATACATCCTTATCCCTTCTTGGATAATTTCCTCTATGTATC
00H3G046860	C88_C00H3G046860	CAAT-box	CAAT	1042	1046		CGTAGGTTTTCTAATGTATACGAGATCCTATAAATTTTAGAGATTTCTGTAGTTCGGAAA
00H3G046860	C88_C00H3G046860	CAAT-box	CAAAT	1111	1116	common cis-acting element in promoter and enhancer regions	AGATTAAAAATAAGATATAAGTAGCTCTTAACACAGTATGATTTATGTAATTTTTATTAA
00H3G046860	C88_C00H3G046860	CAAT-box	CAAT	1132	1136		TTTAAAGAGTAAAATATACAGTTTTGTGAGTGTATAAATAAACATTAGCTTGCAGATATG
00H3G046860	C88_C00H3G046860	CAAT-box	CAAAT	1222	1227	common cis-acting element in promoter and enhancer regions	AGTTGCAAATTAAAACAAAC
00H3G046860	C88_C00H3G046860	CAAT-box	CAAT	1241	1245
00H3G046860	C88_C00H3G046860	CAAT-box	CAAAT	1248	1253	common cis-acting element in promoter and enhancer regions	>C88_C01H1G008450.1
00H3G046860	C88_C00H3G046860	CAAT-box	CAAT	1256	1260
00H3G046860	C88_C00H3G046860	CAAT-box	CAAAT	1263	1268	common cis-acting element in promoter and enhancer regions	TGAATCGCACCCTATAACTAGAATGTTTTCAAAAGATTAATAATAATAATATATATATTT
00H3G046860	C88_C00H3G046860	CAAT-box	CAAT	1382	1386		GGTAACATTTTTCAAATATATATAAAGATAACCTAGGTCCTAGAGTTTTGGTGACGACTT
00H3G046860	C88_C00H3G046860	CAAT-box	CAAAT	1440	1445	common cis-acting element in promoter and enhancer regions	TGGGCCTTTTTCCTTTAATTAGCCTTTAATTAATTAGATTTAAATAAAGATACTATTATA
00H3G046860	C88_C00H3G046860	CAAT-box	CAAAT	1611	1616	common cis-acting element in promoter and enhancer regions	GAAGTCATCAAACAATATGGCAAAACCTATGCAAACACTTGAGATCAAACAATACGGTAA
00H3G046860	C88_C00H3G046860	CAAT-box	CAAAT	1815	1820	common cis-acting element in promoter and enhancer regions	CAAGGTTTTACATTCTTTAGTTTATTGGTGAAGAATTGAAGTGCTTCTTCAAAAACACAC
00H3G046860	C88_C00H3G046860	CAAT-box	CAAAT	1846	1851	common cis-acting element in promoter and enhancer regions	TTGAGAATGAAATATTTTAATAATGGTGTATTTTGAGGTGATACTTTAAAAGTTAAAAAA
00H3G046860	C88_C00H3G046860	CAAT-box	CAAT	1893	1897		AAAAGTCGAAAATTAACCAAACTGTACCGTTACCAAAGAGGATTCGACATGATTGGGATG
00H3G046860	C88_C00H3G046860	CAAT-box	CAAAT	1974	1979	common cis-acting element in promoter and enhancer regions	GTTTTAAAAAATATAATTTGATTATACAATATAAAATATCTGGAAAATTGAGAAGGTATA
00H3G046860	C88_C00H3G046860	AT~TATA-box	TATATA	627	633		ATTTTTTTAAAATAACCCACCAAATTGTTCCATTAACCCCCTAATTTTGACTATCACCTC
00H3G046860	C88_C00H3G046860	AT~TATA-box	TATATAAA	844	852		TTCTTCACTCAATCTCTCTTTTATTGATTATTTTTTGTGTGTGAAATTTGTTGCATAAAG
00H3G046860	C88_C00H3G046860	AT~TATA-box	TATATA	846	852		CCTTTTTGGATAATTATTTGTTGTTGGTATTTTTATGGGAAAATTGTATATAATAGCAAA
00H3G046860	C88_C00H3G046860	AT~TATA-box	TATATA	1069	1075		TTATTAATTCAAATTAAATGCTATAAATATAGTTTGATTTAATTGTACCCCATAGCAAAT
00H3G046860	C88_C00H3G046860	Box 4	ATTAAT	1038	1044	part of a conserved DNA module involved in light responsiveness	TGTTGTTATTTCGCCTCTCTCCTGGTGAATCTCGCTCGCCACTCTCGTTCTCTCCCTCGC
00H3G046860	C88_C00H3G046860	Box 4	ATTAAT	1074	1080	part of a conserved DNA module involved in light responsiveness	CTCTCTCGCTTTTTATACAAATGCAAATGTATAAAATGTGTTTGTGTTTGTATAAAGCAA
00H3G046860	C88_C00H3G046860	Box 4	ATTAAT	1229	1235	part of a conserved DNA module involved in light responsiveness	GAGAAAATTGTATATATACATATATTTTCGTTCCCATCTCCCAGATCTCGCTCGCCAGTC
00H3G046860	C88_C00H3G046860	Box 4	ATTAAT	1831	1837	part of a conserved DNA module involved in light responsiveness	TCTCCCTCGCCTCTCTCGCTTATACAAACAGAAATGTATAAATTGCGTTTCTCTTTGTAT
00H3G046860	C88_C00H3G046860	TATA-box	TATA	150	154	core promoter element around -30 of transcription start	AAAGCGAGAGAAAATTATATATACACATGCAAATACATATATATTCGTCCTATACACTTA
00H3G046860	C88_C00H3G046860	TATA-box	TATAA	191	196	core promoter element around -30 of transcription start	TAATTATACAATACAAATATTCCCCTGCCCAGTTCTCTTTTGCCTTTCTCTCTTTCTCGC
00H3G046860	C88_C00H3G046860	TATA-box	TATA	192	196	core promoter element around -30 of transcription start	TTTATAACAACACAGATTATACAATTGATCTTTTGTATATGTATATCAAAATAGAAACAA
00H3G046860	C88_C00H3G046860	TATA-box	TATAA	337	342	core promoter element around -30 of transcription start	ATTATATACAACTTCTTTCTTTTGTATATGTATAGCGAAATATACATATTTATGTTTGCT
00H3G046860	C88_C00H3G046860	TATA-box	TATA	338	342	core promoter element around -30 of transcription start	ATGGAGCACAATTATGCAAACTATAGCTATAACATATAAATATGATTTTTGTGCTTGCTA
00H3G046860	C88_C00H3G046860	TATA-box	TATA	350	354	core promoter element around -30 of transcription start	TATGTGAAAGTTGCTCTCTTTTTATCGTCGTGGGATGCCCATTTTTGCAAAAGATATTTA
00H3G046860	C88_C00H3G046860	TATA-box	TATA	390	394	core promoter element around -30 of transcription start	CTCTCATATTGGAGAGATGAAGAAGAATAAGAAGAAGAAATACGATCAATAAAAAAGACG
00H3G046860	C88_C00H3G046860	TATA-box	TATATA	627	633	core promoter element around -30 of transcription start	GAAAACAAAATGAAGAAGAAAATTTTATTAGCCTTTATAGAAGAACAAATGAAAATATTT
00H3G046860	C88_C00H3G046860	TATA-box	ATATAT	628	634	core promoter element around -30 of transcription start	GTTTGGTCTTTTTAAAAAAGAAAATGGACCGTGAGACTAACTCAATTTCAAAATTAGCTT
00H3G046860	C88_C00H3G046860	TATA-box	TATA	629	633	core promoter element around -30 of transcription start	ATGAACAAAGAATTGTCAAATATCACACAAGAACTCAACAACCCATTCTCTCAATCAATA
00H3G046860	C88_C00H3G046860	TATA-box	taTATAAAtc	842	851	core promoter element around -30 of transcription start	TGGTACAATTCAACATTTTTGAGGGAAAATTTTGTGATGCATGCACAGTTTGATGGTGAT
00H3G046860	C88_C00H3G046860	TATA-box	TATAAAT	843	850	core promoter element around -30 of transcription start	TTTTGTCTGTATTGCTTGAATTCTTTGAAAATATTAATAGGTTTGTATGGCTACTTTAAA
00H3G046860	C88_C00H3G046860	TATA-box	TATAAA	844	850	core promoter element around -30 of transcription start	AATAATGCATTTTCAAAGAATTTGATACGAGTGCGACAACATTTTTGAAGAGTTTGAGCA
00H3G046860	C88_C00H3G046860	TATA-box	TATATAA	845	852	core promoter element around -30 of transcription start	ACATACAATTTTTTATTATTGATTATCTTTTTGCTCATTGTTCTTTGTACGTGTCTTTTT
00H3G046860	C88_C00H3G046860	TATA-box	TATATA	846	852	core promoter element around -30 of transcription start	CTCCTTGTCAAAGTTAATAACATCATCAACATTGTATCTATCGACACCACACAAGACTTG
00H3G046860	C88_C00H3G046860	TATA-box	ATATAA	847	853	core promoter element around -30 of transcription start	TAGTCCAAATGCTATTTGCAAGTTGACAAAGATATATTCTAATCAAAGTCATCAAAGTTA
00H3G046860	C88_C00H3G046860	TATA-box	TATA	848	852	core promoter element around -30 of transcription start	TCCAATCATAATAAGTACACTTTCTTTAGTGTTTCATTACAACAATCAATCATATAAGTC
00H3G046860	C88_C00H3G046860	TATA-box	ATATAA	881	887	core promoter element around -30 of transcription start	ATTAACAAGAATTAGTCAAT
00H3G046860	C88_C00H3G046860	TATA-box	TATA	882	886	core promoter element around -30 of transcription start
00H3G046860	C88_C00H3G046860	TATA-box	TATA	917	921	core promoter element around -30 of transcription start	>C88_C01H1G037360.1
00H3G046860	C88_C00H3G046860	TATA-box	ATATAT	949	955	core promoter element around -30 of transcription start
00H3G046860	C88_C00H3G046860	TATA-box	TATA	950	954	core promoter element around -30 of transcription start	TTTTGTTATGTCAAAACCTAATTATCAAGACATAACTAATGTTACTTCTCTAATTGGTGA
00H3G046860	C88_C00H3G046860	TATA-box	ATATAT	965	971	core promoter element around -30 of transcription start	CAGAAAACCAACAGATTGAATGGATAAATCTTGACAAGGAAGCTAAGTCTAGAGTTTGTG
00H3G046860	C88_C00H3G046860	TATA-box	TATA	966	970	core promoter element around -30 of transcription start	ATAAATCTTGATGGCAGGCAATAATAGTAGATGATCCAAAAGTAGATACAACTCAAGAAA
00H3G046860	C88_C00H3G046860	TATA-box	TACAAAA	1005	1012	core promoter element around -30 of transcription start	GATCATAACTACAAAGATTATTAACAAATATTGTGAAATCTTGACAAGTATCTCAATAAA
00H3G046860	C88_C00H3G046860	TATA-box	ATATAT	1068	1074	core promoter element around -30 of transcription start	GAAAAGTCTAGAGTTTGTGATAAATCTTGATGGCAGGTAATAGTAGTAGATGATCCAAAA
00H3G046860	C88_C00H3G046860	TATA-box	TATATA	1069	1075	core promoter element around -30 of transcription start	GTAGATACGACTCAAGAAAGATCATAACTACAAAGACTATTAACAAATATTGTGAAATCT
00H3G046860	C88_C00H3G046860	TATA-box	ATATAT	1070	1076	core promoter element around -30 of transcription start	TGACAGATAAATCTTGACAAGTATCTCAAGAAAGTAAAGTATAGAGTTTGTGATAAATCT
00H3G046860	C88_C00H3G046860	TATA-box	TATA	1071	1075	core promoter element around -30 of transcription start	TGATGGCAGGCAGTAATAGTAGATGATCCAAAAGTAGATACAACTCAAGAAAGATCATAA
00H3G046860	C88_C00H3G046860	TATA-box	TATAA	1094	1099	core promoter element around -30 of transcription start	CTACAAACATTATTAACAAATATAGTGAAATCTTGAAAATAAATAATTTTTTTTTTGTTT
00H3G046860	C88_C00H3G046860	TATA-box	TATA	1095	1099	core promoter element around -30 of transcription start	TGTTACTAGTAAAAGTAGATGCAACTCAAGAAAGATCATAACTACAAACATTATTAACAA
00H3G046860	C88_C00H3G046860	TATA-box	ATATAA	1185	1191	core promoter element around -30 of transcription start	ATATTGTGAAATCTTGAAAATAAATCCTTTTTTTCTTTTGTTACTAGTAAAAGTAGGGCA
00H3G046860	C88_C00H3G046860	TATA-box	TATA	1186	1190	core promoter element around -30 of transcription start	TCAAAATTGGGCAAAAGTAAATGGAATTGATGTATAAAGTAAAGCTAACAAGTAGTGCAA
00H3G046860	C88_C00H3G046860	TATA-box	TATAAAA	1214	1221	core promoter element around -30 of transcription start	TTCTAACCCAAGAACTTCAGAATGTGAAACTGCTTAAAACTTGGATTTTAAAAATAAATT
00H3G046860	C88_C00H3G046860	TATA-box	TATAAA	1215	1221	core promoter element around -30 of transcription start	CATGTTCCCGTCATCCTGGAAACAAGAAACTGAACAATTAAATCAAGAAACAAGTATATC
00H3G046860	C88_C00H3G046860	TATA-box	TATAA	1216	1221	core promoter element around -30 of transcription start	AACATGGGATTAACAGAAATTGAACAAACTTCGATTATCAAAATAAATTCCTAACCTTTA
00H3G046860	C88_C00H3G046860	TATA-box	TATA	1217	1221	core promoter element around -30 of transcription start	ATTCTCATTCTCGCTATGTTTTGTTCTTAAAATTCTGCATTCCCATTACTTATATATATA
00H3G046860	C88_C00H3G046860	TATA-box	ATTATA	1403	1409	core promoter element around -30 of transcription start	GAGAGATTATAGAAGGCGGAGAACTATTCGTTTTAAGTTTAAAACGGTAACCTTTTAATT
00H3G046860	C88_C00H3G046860	TATA-box	TATAA	1404	1409	core promoter element around -30 of transcription start	TTTGACGCGCTTTTCACTTTCTTTCCTAAAAAAATAACTATTTATTTTTTTAATTATTAA
00H3G046860	C88_C00H3G046860	TATA-box	TATA	1405	1409	core promoter element around -30 of transcription start	CCATAACACACGCAACATTTTTTAAAGTATGTTTTAAAAAAATTAAATATTTTTGGTAAG
00H3G046860	C88_C00H3G046860	TATA-box	TATATTTATATTT	1486	1498	core promoter element around -30 of transcription start	TAGATGATTTTTTACAAAACGGTTAGATATCGTTTGGTCCCAAATAAAGTTATTATGAAA
00H3G046860	C88_C00H3G046860	TATA-box	ATATAT	1494	1500	core promoter element around -30 of transcription start	TTATAGTCTTGAGATTATAATTATTTGATTATTTTATTCCACCTCTCAAGTGGAATAAAA
00H3G046860	C88_C00H3G046860	TATA-box	TATA	1495	1499	core promoter element around -30 of transcription start	TAAGGGAAAATTGTATGAAATAACAAACTATTAATTCATTTAAATGCTACCGTCATAGTT
00H3G046860	C88_C00H3G046860	TATA-box	ATATAA	1567	1573	core promoter element around -30 of transcription start	TATTTTTATTTTAATTCGCAGCAAACATCCCTTTTTTTGCCATCTGATTCGGTATACAAT
00H3G046860	C88_C00H3G046860	TATA-box	TATA	1568	1572	core promoter element around -30 of transcription start	TATCCATTTTCGGTATACAATTAGTCATTTTATACGTTTTGGTATAAAATGTGTTTGTGT
00H3G046860	C88_C00H3G046860	TATA-box	ATTATA	1728	1734	core promoter element around -30 of transcription start	TTATATAAAACGAGAGAAAATTGTATGTACAAATACAAATACATATATTTTCGTCCTATA
00H3G046860	C88_C00H3G046860	TATA-box	TATAA	1729	1734	core promoter element around -30 of transcription start	CACTTATAATTATACAAATACAAATCTTATTATACGAATTACAATGTATAAATGAATTTA
00H3G046860	C88_C00H3G046860	TATA-box	TATA	1730	1734	core promoter element around -30 of transcription start	TACGAAACTGAACAATTTGTATAAAATTGGATGTTTATAGCCAATTATACAAATCAAAAG
00H3G046860	C88_C00H3G046860	TATA-box	TATA	1908	1912	core promoter element around -30 of transcription start	CTCCATAGCAAACATAAAATTTGTTATGGAACGCAATTATGCAAACTTATAGCTATAACA
00H3G046860	C88_C00H3G046860	TATA-box	ATATAT	1995	2001	core promoter element around -30 of transcription start	TACAAATATGATTTTTATGTTTGCTATATGTGAAAGTTGTTTTTTTTTTTTTAATTCACT
00H3G046860	C88_C00H3G046860	TATA-box	TATA	1996	2000	core promoter element around -30 of transcription start	GCTTGAATCAAATAACAAGTGTTTTTGTTTTGGTCAATCAAATTACAAATTTTATTTTAT
00H3G046860	C88_C00H3G046860	TATA	TATAAAAT	1908	1916		TTTTTTTAAAAAGAGAAAGAAAATCAGTCTCGAGTTCAATTCCTAATATGAAAAATCCTG
00H3G046860	C88_C00H3G046860	ERE	ATTTTAAA	665	673		GATAAGAATAGCTTTTTATGAATTCGAATTAGTCAAGCATCCGTATCAATATCATTGAGA
00H3G046860	C88_C00H3G046860	ERE	ATTTTAAA	812	820		AACCAATAAAGAAAAATGAAACAAAAAACAAAATGTTAGGAAACAACAAAGTAGTCGGAG
00H3G046860	C88_C00H3G046860	ERE	ATTTTAAA	814	822		TGGGGCCGGCAGGCGTAGAC
00H3G046860	C88_C00H3G046860	ERE	ATTTTAAA	852	860
00H3G046860	C88_C00H3G046860	ERE	ATTTTAAA	1462	1470		>C88_C01H1G035260.1
00H3G046860	C88_C00H3G046860	ERE	ATTTTAAA	1464	1472
00H3G046860	C88_C00H3G046860	ERE	ATTTTAAA	1660	1668		CTAAATACAATCTCTAAATACTACCCTCTCTGTTTTATATTAAGTGAATTTTTGAGACTT
00H3G046860	C88_C00H3G046860	MYB-like sequence	TAACCA	188	194		TTTTTTTCATTGTTTAAAGTTCAAAATGGATGTTTAGATTTTTTTCCATATTTGTCATTT
00H3G046860	C88_C00H3G046860	MYB-like sequence	TAACCA	823	829		TATTTATTGGAATTTTATATTTTCTAATAGATAATTTACAATACTTACAAAAATATATTT
00H3G046860	C88_C00H3G046860	MYB-like sequence	TAACCA	1981	1987		ATGATATTGCAAAAATCAGTAATAAAAATTATAATTTAAATTATAATATTTTTTTATTTT
00H3G046860	C88_C00H3G046860	MYB	CAACCA	136	142		TTTTAATATATATATTTATTATATTACAAATTCAGTTAATATAAAATACAACTATACAAA
00H3G046860	C88_C00H3G046860	MYB	TAACCA	188	194		GTAAAGTACAGTTAGAACTTGGAATCTCTGACTTGGTTAATTACAGGCCTAGTCTGTATA
00H3G046860	C88_C00H3G046860	MYB	CAACAG	371	377		GGTTTTAGAACTTTTACGTTTCAAGGGGCCCGAGACCCATCGGGAACTCAAAACAACTAC
00H3G046860	C88_C00H3G046860	MYB	TAACCA	823	829		GCTACCTTTGAGCATTGTGCCTAATTTTATTAGAAACTTGCATAAATTCACTAGTTCAGA
00H3G046860	C88_C00H3G046860	MYB	CAACCA	1387	1393		AGATAAATTACTTACGTGTATTATAGTTTGTAATATTATTAGGGGTGTTAAATAGGTAGG
00H3G046860	C88_C00H3G046860	MYB	TAACCA	1981	1987		TTGAGTTGAAATTAGAGATATTAAAATGAGTTGAAATAAATATTTGGTTGGATCTTAACT
00H3G046860	C88_C00H3G046860	Myc	TCTCTTA	527	534		CGTTCAAGTTTACTTTTGGCTCAAATGAGCATAAAATAGGTTGGGTCTTGACCAACCTAC
00H3G046860	C88_C00H3G046860	Myc	TCTCTTA	1752	1759		TTTGACCCGCTTAATTTCAACAATTTTAATATATAGTTATTTAAGTTTTATAACCATAAT
00H3G046860	C88_C00H3G046860	Myb-binding site	CAACAG	371	377		TTGAATTTCAACTGTAGAAAAATTAAAAAAGAAGAAGGAGCTATAAATAGATAAATAAAT
00H3G046860	C88_C00H3G046860	ARE	AAACCA	662	668	cis-acting regulatory element essential for the anaerobic induction	CATAAAATATATAAAATAAATAGTAATTCATATATTAATTCAACATTGGAACATACATTA
00H3G046860	C88_C00H3G046860	AE-box	AGAAACTT	1733	1741	part of a module for light response	CATCAATGCAAATAAAGAGTATTTAAATGGGTTGAAATTGAAGATTAAATTGGGCTCAAT
00H3G046860	C88_C00H3G046860	STRE	AGGGG	783	788		TGAGGATTCTTTTCAAATGAGATAAAGCTTGAATGAGTTGAGATTGAATCCAATTAAAAT
00H3G046860	C88_C00H3G046860	Unnamed__4	CTCC	40	44		TATCTTGAGCCCAACCCTTAAAATTCCGAGTTTACCTATAGTCGAACTCATTTTTGACAC
00H3G046860	C88_C00H3G046860	Unnamed__4	CTCC	303	307		CTCTAAATATTATGTATCTTATCAGATTTCAGTGCCTCTAAATATGTTCAGATATCTCAA
00H3G046860	C88_C00H3G046860	Unnamed__4	CTCC	615	619		ATACATGGAGTCAAATTTAGCTGTAATTTGTTCTAGATACATTATATCCAAAATGGATTC
00H3G046860	C88_C00H3G046860	Unnamed__4	CTCC	1271	1275		ACATGTATCAAGGATACATAACAAATCTCCCCCGCCTCCCTCGCCTCTCTCCCATTTAGC
00H3G046860	C88_C00H3G046860	Unnamed__4	CTCC	1296	1300		TCGCCACTATCCTCCATCTCGCTCGCCACTCTCTCATGTATATGGTATCCCAGACACATG
00H3G046860	C88_C00H3G046860	Unnamed__4	CTCC	1366	1370		TGAATCACTCCAGATACATAAGAAACTCTTAATTAGTGGTAAGATAAGTAATATTTTAAA
00H3G046860	C88_C00H3G046860	Unnamed__4	CTCC	1629	1633		AGTAAAGATAATAATGATATATATAGTAGTGAAGTATGTCTATTATGTTTTTCCAATTTT
00H3G046860	C88_C00H3G046860	CCAAT-box	CAACGG	330	336	MYBHv1 binding site	ATTGGGAAATATTAATAAATATTGGCATTTTGAGCTCAAATTTGTGAAAAATAGCGAGAT
00H3G046860	C88_C00H3G046860	CCAAT-box	CAACGG	514	520	MYBHv1 binding site	TTTAGTTAGTTACAAAACATAATACTAGCATCTTGGTTGAAAATGTAATGAAATATATTG
00H3G046860	C88_C00H3G046860	CCAAT-box	CAACGG	1713	1719	MYBHv1 binding site	TATTCATGTACATAATAATAGTCAAACATATTGTATTAGCGTACAAAATAAGTGTATACG
00H3G046860	C88_C00H3G046860	AAGAA-motif	gGTAAAGAAA	758	767		CAAATATATAATAGTAGTTCGGTAGCGGAATATTATATTCACGCGTATACAATATATCTC
00H3G046860	C88_C00H3G046860	AAGAA-motif	GAAAGAA	1274	1281		GTTAATTACATCTTTGCAAATAATAAATGTATCCGCATATTTGCTATTAAACTCCAAACT
00H3G046860	C88_C00H3G046860	AAGAA-motif	GAAAGAA	1285	1292		ATCACTATATAATTTTTAAAAATTACTACTATGAATGATAAATAGAGGGTTGAGTTAGCT
00H3G046860	C88_C00H3G046860		motif_sequence	88	92	short_function	AAGCCACATAATTTTCCCCTTTTTATTTATGAAATTTCATATGATCCTTTCTTGTGTTAC
00H3G046860	C88_C00H3G046860		motif_sequence	355	359	short_function	ATAGTTCTCTATTCATTAGAACAAAGAGTGGCCTAAAAGCAATTTGTGCTGTTTCCTTTT
00H3G046860	C88_C00H3G046860		motif_sequence	620	624	short_function	TTGTATCAATGGAATCTTTCATATATATTTTTCCTTTAAAATCAGTAAATCGTCACCCCT
00H3G046860	C88_C00H3G046860		motif_sequence	1306	1310	short_function	AAAAAAAAGACCTTAGTGATAACGTGTGGTTTTCTAACACATAATAAGATGTGACATAAA
00H3G046860	C88_C00H3G046860		motif_sequence	1627	1631	short_function	GCTAGTGCATGTGGGATAAG
00H3G046860	C88_C00H3G046860		motif_sequence	1742	1746	short_function
00H3G046860	C88_C00H3G046860	MYC	CATTTG	184	190		>C88_C01H1G026210.1
00H3G046860	C88_C00H3G046860	MYC	CATTTG	232	238
00H3G046860	C88_C00H3G046860	MYC	CATTTG	1222	1228		ATATATATATATATATATATATATATATATATATATTATTTACATTTTTTATTCTTTCGC
00H3G046860	C88_C00H3G046860	MYC	CATTTG	1845	1851		TGGTTAATATTCACAAAATTGTTAATTATTCCTATCATTAGTAATTTGTAAGAAGTTATG
00H3G046860	C88_C00H3G046860	ACE	CTAACGTATT	1808	1817	cis-acting element involved in light responsiveness	TTAAACTTATGATGTACTTCTAAAATGAGTCCAAAAATATTATTTTTCTTTATAAAATGA
00H3G046860	C88_C00H3G046860	3-AF1 binding site	TAAGAGAGGAA	523	533	light responsive element	CTATAAGGTACATTTCAAATTTTTTTAAAAGTATAATACTCCCTCACTTTTACTTGTCAT
00H3G046860	C88_C00H3G046860	TC-rich repeats	GTTTTCTTAC	120	129	cis-acting element involved in defense and stress responsiveness	AGTTTGACTTGACATGCCTATTAAGAAAATAATTAATGATATAAGTATTTTATCAAATCA
00H3G046860	C88_C00H3G046860	TGA-element	AACGAC	501	507	auxin-responsive element	TCCCCTATTAAATGATGTCTTAAAAAATAATTTGGAAAATAAGTATTTAATCTTGAGGGT
00H3G046860	C88_C00H3G046860	TCT-motif	TCTTAC	751	757	part of a light responsive element	AAAACACAAAAAATAAATTATTGTCTTTCCTTGATATGTCAAAAGTGATAAGTAAAAATG
00H3G046910	C88_C00H3G046910	ARE	AAACCA	1075	1081	cis-acting regulatory element essential for the anaerobic induction	AAAATTTATTTTAGAAATTAGTGACAAATAAAAGTGAACGGGAGAGTATAATTATATAAG
00H3G046910	C88_C00H3G046910	ABRE	ACGTG	1604	1609	cis-acting element involved in the abscisic acid responsiveness	GATCAAAATAAAATTTTACCATTAATTAAAGGGTCAAAAGTGCTATTATCCCTAATTGTT
00H3G046910	C88_C00H3G046910	Unnamed__2	AACCTAACCT	1052	1061		AATATGATTGAGAATTTTAAAGAATAAATATGACGATCAGCTACGTCATCATGCCACATA
00H3G046910	C88_C00H3G046910	MBS	CAACTG	1136	1142	MYB binding site involved in drought-inducibility	AGTGTCACGTAAGTTCCACATGGCACAAAGTTTCCCAGGTAGAAAGCTTACATATGAAGA
00H3G046910	C88_C00H3G046910	W box	TTGACC	1177	1183		AAGCTAATATTATCAACTGTACTTTATTTTAAAAGCTCAAGATTTTGAAGATGATTAGTT
00H3G046910	C88_C00H3G046910	Unnamed__4	CTCC	875	879		AATTTTTTAAAATTTTTTTAAAGAAAGACGATCAATTGATGAAGTTGGGATCAAACAATT
00H3G046910	C88_C00H3G046910	Unnamed__4	CTCC	1629	1633		TCTGTGATGAATATATGCAGTTGAAAAAGGAAAAACACTTTCAAAACTATTCAATAACTA
00H3G046910	C88_C00H3G046910	MRE	AACCTAA	1052	1059	MYB binding site involved in light responsiveness	TACCAACCATGTAATCTATTTTTAATTTTTTTCATCTTTTGTTTTGTTTCAAAATAAAAA
00H3G046910	C88_C00H3G046910	ACE	CTAACGTATT	1807	1816	cis-acting element involved in light responsiveness	TATATTGGATGTATTTACATATAATTTATGATTCTTTATTTACTCAGGGGCGGCTCAACG
00H3G046910	C88_C00H3G046910		motif_sequence	234	238	short_function	TAATTTGAGGCCTAAAACGAAATTTTAATTGAGGCCTAAAATCTATATAAATATCAAATA
00H3G046910	C88_C00H3G046910		motif_sequence	637	641	short_function	TAGTATTTTATTTTTTAAAACTTTTTAAGTGCAAATTATTACTTGATATCTTTTCTTAAA
00H3G046910	C88_C00H3G046910		motif_sequence	950	954	short_function	ATGTTTTTTTTCAAATATCGTTTTTAATTATTAATTTTAAGTAATATTTTATCAATTCAA
00H3G046910	C88_C00H3G046910		motif_sequence	1007	1011	short_function	CATTGAAAAATATTCTTTTGCTGAGGCAATCATTATATAAATTGTTAACATAATACTATA
00H3G046910	C88_C00H3G046910		motif_sequence	1742	1746	short_function	AGTAATAAGTTGACAAGCTTTACATAAAGATAAGAATTAGAACCATAAAATCTGATACAA
00H3G046910	C88_C00H3G046910	MYC	CATGTG	89	95		GAAATTGATAACTTGGTATAAGTTATAACCCTACTTTAATATGTTTATGTAATACTTGAA
00H3G046910	C88_C00H3G046910	MYC	CATGTG	262	268		TATTTAAGAAGAAACAAACAAAAGAAAAATTGTAAGTCACTTTGTTGAATTTGTTCGACT
00H3G046910	C88_C00H3G046910	MYC	CAATTG	483	489		ATTAATTTATATTTATTACAGTGTATTACTCTAACTTATCAAAAAAAATTAAAAAGAAAG
00H3G046910	C88_C00H3G046910	MYC	CAATTG	1029	1035		TGCAAAAGAATTTTAAAAAGATAAATAATACGAGTGTTAGCGAAGAGAATGTAAACATAC
00H3G046910	C88_C00H3G046910	MYC	CATTTG	1844	1850		AAAATAATATTTTCTTAATTTCTTCTATTTGATTGGAGTTAAAAATAATAAAATAATATA
00H3G046910	C88_C00H3G046910	Myb	CAACTG	1136	1142		TATTTGTTTAAAATTATACTTTTTAAGTAAAAATAATTATTTTTTAATTAAAAAAATTAA
00H3G046910	C88_C00H3G046910	Myb	TAACTG	1185	1191		CACATAATTTTTTCTTGATGAAAATTTGAGGCCCCCAAAAATTGGGGGCCTAAGGCATGT
00H3G046910	C88_C00H3G046910	WUN-motif	AAATTACT	1218	1226		GCCTTAAATTTATCAAGCAAGAGCCGGCACTGTATTTACTGCATACCTTATATATTTTTT
00H3G046910	C88_C00H3G046910	WUN-motif	TAATTACTC	1569	1578		ATTTCTTAATTTAATTTTTTAATATTTGGAGGGATAAAGGCTAGTCCATGGTAGAATATT
00H3G046910	C88_C00H3G046910	WUN-motif	AAATTTCTT	1733	1742		CTAGAGAATTGTGGGAATTTCTCAGGTAGAACCTAGAATATCATAGATATTTCTTGAAAA
00H3G046910	C88_C00H3G046910	TCT-motif	TCTTAC	1943	1949	part of a light responsive element	GTCCTTAGAAAATTCTAGACACACAGAGAATTCTAGAATAATGATTACTTTGTAGATATA
00H3G046910	C88_C00H3G046910	G-box	CACGAC	241	247	cis-acting regulatory element involved in light responsiveness	TAAGGACTGACATAATAATTATTATTTATATTGTAACCCCTAAGTTAGTATATAAATAGA
00H3G046910	C88_C00H3G046910	G-box	TACGTG	1603	1609	cis-acting regulatory element involved in light responsiveness	TGAACATCCATTTACAAATC
00H3G046910	C88_C00H3G046910	CAAT-box	CAAAT	55	60	common cis-acting element in promoter and enhancer regions
00H3G046910	C88_C00H3G046910	CAAT-box	CCAAT	66	71	common cis-acting element in promoter and enhancer regions	>C88_C01H1G025120.1
00H3G046910	C88_C00H3G046910	CAAT-box	CAAT	67	71
00H3G046910	C88_C00H3G046910	CAAT-box	CCAAT	98	103	common cis-acting element in promoter and enhancer regions	TCATACATAACTTTTTATTTTCTTATCATAGAATAGCTATGAAGAATAGCTTTTTAAAAC
00H3G046910	C88_C00H3G046910	CAAT-box	CAAT	99	103		TTACTATAATGTCATCAATTTAAATACTTATAAAAACATATATTAAAAAACTATTGATAT
00H3G046910	C88_C00H3G046910	CAAT-box	CAAAT	247	252	common cis-acting element in promoter and enhancer regions	AAATCACTCATGAATGTCAACTTACATCAATTAATCATATATTATATAAGGGATTAATAA
00H3G046910	C88_C00H3G046910	CAAT-box	CAAT	483	487		TATTAGAGGTCAATTAAATATTAAAATATGATTAATTGTGTACTTTGAAATCCATACTTC
00H3G046910	C88_C00H3G046910	CAAT-box	CAAT	485	489		TAATATCTTTTTTTGGAAAAAAAATAAATTGAAAGTGGATAATATTTATATTAGAAAGTT
00H3G046910	C88_C00H3G046910	CAAT-box	CAAAT	502	507	common cis-acting element in promoter and enhancer regions	AAATTCTAATCTTTATTTATTAACATATTAATCTCATATAATATGTGTACTATTGAATTA
00H3G046910	C88_C00H3G046910	CAAT-box	CAAAT	593	598	common cis-acting element in promoter and enhancer regions	AAATAGGCAATTTAATTAATTATTACTTGTGCTTCATGAATTTGGGATGAGATAAGAATA
00H3G046910	C88_C00H3G046910	CAAT-box	CAAAT	673	678	common cis-acting element in promoter and enhancer regions	TATATTGGTGTTTAATTGTATGATAAGTTAAAATATAATATAATATCAATAAAAGAATAC
00H3G046910	C88_C00H3G046910	CAAT-box	CAAT	693	697		AAATAAACTATTAAATTAAAAACAAAAGTTAAATAATAAATTTCTCTTTTTTACCAATTT
00H3G046910	C88_C00H3G046910	CAAT-box	CAAAT	709	714	common cis-acting element in promoter and enhancer regions	TTTTGTCAACCTTACAAATTTATTTGAAAACTTTTATGAAAAATATTATTTAAAATCTTC
00H3G046910	C88_C00H3G046910	CAAT-box	CAAAT	742	747	common cis-acting element in promoter and enhancer regions	AAATAATTTACATATGAGTTTCAAAAACTCTCAGGTAACAATTGCACACACAAAAAAAAA
00H3G046910	C88_C00H3G046910	CAAT-box	CAAAT	755	760	common cis-acting element in promoter and enhancer regions	TCATTGAATTTTGTTTGGTAGAAAAATATGAAGGAATTAGATTTTTTTAAGTTTTTTTTA
00H3G046910	C88_C00H3G046910	CAAT-box	CAAT	758	762		TAATCTTCATAAATTCTCACGTACGTAATTTATATATTTGCTTTGTAGAGGCATAAATTT
00H3G046910	C88_C00H3G046910	CAAT-box	CAAT	869	873		ACTAAATTAAATAGGTTTATTTATTTTTTACAAGATACAAAATTTTATACGTAGAACACG
00H3G046910	C88_C00H3G046910	CAAT-box	CCAAT	903	908	common cis-acting element in promoter and enhancer regions	TGTGTCTATTTATTCAATTTTATACAAGTTTAAGTGTCTATTTATGCACGTCCAAAATTA
00H3G046910	C88_C00H3G046910	CAAT-box	CAAT	904	908		AAAATCATAATTATAATCTGAGGCCAAATTAAAGGTCATATTCATGTATTATGCATTTAA
00H3G046910	C88_C00H3G046910	CAAT-box	CAAT	935	939		TTCTTTAGTCCAATTTACTTCTCTATCGCTAAGCTTTTTCTTTCCTAGACGTAATGAATA
00H3G046910	C88_C00H3G046910	CAAT-box	CAAT	956	960		CATTATAAAATACTTTTAAATTGGACCCATATCCCATGATGACTAGTCCTCTCAAAATGA
00H3G046910	C88_C00H3G046910	CAAT-box	CAAAT	1021	1026	common cis-acting element in promoter and enhancer regions	TGGTAATACTTTGTAGCAGCCATATTAATATTAATAAATAAAGGGAAAAGGCTCAAATAT
00H3G046910	C88_C00H3G046910	CAAT-box	CAAT	1029	1033		GCCATTGAACTTTTAGAAAAGGTTCATTTATGTCATTCGTTAAAAGTTTAGCTCATCTAT
00H3G046910	C88_C00H3G046910	CAAT-box	CAAT	1031	1035		GTTATTACTGTTTAAGAAAAGGTTCATTCATGCCATTATTTTTTAACAGTGGTTTTGCAA
00H3G046910	C88_C00H3G046910	CAAT-box	CAAT	1233	1237		AACCATTTTTCACACGTGGCCAATTATAATTCGGCCACGTCATTATTTTTTTTATAAAAA
00H3G046910	C88_C00H3G046910	CAAT-box	CAAAT	1251	1256	common cis-acting element in promoter and enhancer regions	AAAAAATCAAAATTCTGAATAAAAATTGAATTATAATTTGGCCACGTCATTATTTTTTTT
00H3G046910	C88_C00H3G046910	CAAT-box	CAAAT	1320	1325	common cis-acting element in promoter and enhancer regions	TAATTCAATTTTTGTTCAGAATTTCAATTTTTTTTATAAAAAAATTAATGACGTGGCCGA
00H3G046910	C88_C00H3G046910	CAAT-box	CAAAT	1384	1389	common cis-acting element in promoter and enhancer regions	ATTATAATTGGCCACGTGTAAAAAATGGTTTTGTAAAAATTGAATTAAAATAATAATAAT
00H3G046910	C88_C00H3G046910	CAAT-box	CAAT	1411	1415		GACGTGGCCGAATTATAATTCAATTTTTGTTCAGAATTTCGATTTTTTTTATAAAAAAAT
00H3G046910	C88_C00H3G046910	CAAT-box	CAAT	1438	1442		TAATGACGTGGTCGAATTATAATTGGCCACGTGTAAAAATTGGTTTTGCAAAACCACTGT
00H3G046910	C88_C00H3G046910	CAAT-box	CAAT	1461	1465		TAAAAAATAATGGCATGAATGAGCCTTTTCTTAAACGGTAATGACATAGATGAGCCAAAC
00H3G046910	C88_C00H3G046910	CAAT-box	CAAT	1519	1523		TTTTAACGGATGGCATAAATGAGCCTTTTCTGAAAGTTTAATGGGATATTTGAGCCTTTT
00H3G046910	C88_C00H3G046910	CAAT-box	CAAT	1523	1527		CCCATAAATAAATCATAATTAAGGACATTCTAGAACTACCTCTAATGTTCAGCAAAAAAA
00H3G046910	C88_C00H3G046910	CAAT-box	CAAAT	1611	1616	common cis-acting element in promoter and enhancer regions	AAAGAATTACCTCTAATGGCTTTCTAAAATATACCTGCACTTCTGAAGCATTTATAAGTA
00H3G046910	C88_C00H3G046910	CAAT-box	CAAAT	1814	1819	common cis-acting element in promoter and enhancer regions	TACTGCACCTTATTCGGAATCGACAATCAAAATTCGTAATTTTTCATAAGATACATTTAA
00H3G046910	C88_C00H3G046910	CAAT-box	CAAAT	1845	1850	common cis-acting element in promoter and enhancer regions	AGAGATGTATAAACTTATTCAATTCTTAAACATTATGACTCATGAATTGTGTGGACAATC
00H3G046910	C88_C00H3G046910	CAAT-box	CAAT	1892	1896		ATAATAGCTCAGTTGATTAG
00H3G046910	C88_C00H3G046910	AT~TATA-box	TATATA	546	552
00H3G046910	C88_C00H3G046910	AT~TATA-box	TATATA	548	554		>C88_C01H2G074250.1
00H3G046910	C88_C00H3G046910	AT~TATA-box	TATATA	550	556
00H3G046910	C88_C00H3G046910	AT~TATA-box	TATATA	552	558		GTAGGTTTTCTAATGTATACGAGATCCTATAAATTTTAGAGATTTCTGTAGTTCGGAAAA
00H3G046910	C88_C00H3G046910	AT~TATA-box	TATATA	1362	1368		GATTAAAAATAAGATATAAGTAGCTCTTAACACAGTATGATTTATGTAATTTTTATTAAT
00H3G046910	C88_C00H3G046910	AT~TATA-box	TATATA	1466	1472		TTAAAGAGTAAAATATACAGTTTTGTGAGTGTATAAATAAACATTAGCTTGCAGATATGA
00H3G046910	C88_C00H3G046910	AT~TATA-box	TATATA	1510	1516		GTTGCAAATTAAAACAAACATGGCAGATGAAGTGAAGCTTTACAGGACATGGTCAAGCCG
00H3G046910	C88_C00H3G046910	Box 4	ATTAAT	215	221	part of a conserved DNA module involved in light responsiveness	ATTTAGTTTGAGAATCGTTTGGGCACTACATATCAAAGGGATTGAATACGAAGCCATCTT
00H3G046910	C88_C00H3G046910	Box 4	ATTAAT	538	544	part of a conserved DNA module involved in light responsiveness	TGAAGATTTAAGCCATAAGAGCCCTCAACTCCTCCAGTATAATCCTGTTCATAAAAAAGT
00H3G046910	C88_C00H3G046910	Box 4	ATTAAT	572	578	part of a conserved DNA module involved in light responsiveness	TCCTGTACTTGTACACCAAGGCAAACCAATCTGTGAATCACTCGTAATTCTTGAGTATAT
00H3G046910	C88_C00H3G046910	Box 4	ATTAAT	605	611	part of a conserved DNA module involved in light responsiveness	CGATGAGACATGGAAGAAGGAAACAACTCCTTTGCTACCTCAGGATCCTTATGAGAAAGC
00H3G046910	C88_C00H3G046910	Box 4	ATTAAT	712	718	part of a conserved DNA module involved in light responsiveness	CATGGCACGTTTTTGGGCAAAATTTGTGGATGACAAGGTAAGATCGATACCATTGATCTC
00H3G046910	C88_C00H3G046910	Box 4	ATTAAT	749	755	part of a conserved DNA module involved in light responsiveness	TGTTAATTTCAGAACAAGTAACTATTTTCATGTATCTATATAATTTGGCTTTAGACCACT
00H3G046910	C88_C00H3G046910	Box 4	ATTAAT	793	799	part of a conserved DNA module involved in light responsiveness	AATTTTATTGAGTACATTAACATATGTATCTATATAATTTGACTTTAGACCACTAATTTT
00H3G046910	C88_C00H3G046910	Box 4	ATTAAT	802	808	part of a conserved DNA module involved in light responsiveness	ATTGAGTTGCACCTGTATATTAACATTTGAGCAAAGTGATCAGTCGGACAATAGGCATTT
00H3G046910	C88_C00H3G046910	Box 4	ATTAAT	840	846	part of a conserved DNA module involved in light responsiveness	TCAGTTACTGAATTGATCAATATTTTCGTTGATATTTGTCTTTCATGATCTGCAGCTTCT
00H3G046910	C88_C00H3G046910	Box 4	ATTAAT	906	912	part of a conserved DNA module involved in light responsiveness	GCCATCAGTAACGAGTGTTTTCACAGAAAAAGGATATGAGGCGAAAAAGGAAGCTCTTGT
00H3G046910	C88_C00H3G046910	Box 4	ATTAAT	1157	1163	part of a conserved DNA module involved in light responsiveness	TCCAGCAGTGCAAAATCTAGAACTCATTGAAGAGCAATTGAAAGGGAAGAAATTTTTTGG
00H3G046910	C88_C00H3G046910	Box 4	ATTAAT	1574	1580	part of a conserved DNA module involved in light responsiveness	TGGAGAAAGTATAGGATATGTGGATCTTGTACTTGGTTGGATGGCGTTTCTTCTTGATGT
00H3G046910	C88_C00H3G046910	ABRE4	CACGTA	1603	1609		GTTTGAGGAGGTAATCGATCTGAAGTTGTTTGATGCACACAAATTTCCTCTCTTGTCAGG
00H3G046910	C88_C00H3G046910	TATA-box	TATACA	160	166	core promoter element around -30 of transcription start	ATGGATGAAAAACTTTTGTGATGCTCCGGCAATCAAACAACACTTGCCACCACGAGACAG
00H3G046910	C88_C00H3G046910	TATA-box	TATA	162	166	core promoter element around -30 of transcription start	ACTAGTAACCAAATACCAACTGCTCCATGAAAAATACCAGACGACATCAAATTAAATGGT
00H3G046910	C88_C00H3G046910	TATA-box	TATACA	306	312	core promoter element around -30 of transcription start	GAAAATTGTTGCAGTATGTGTCTTATAGGTTATGGAAATAACAATAAACTGATGTTTGTA
00H3G046910	C88_C00H3G046910	TATA-box	TATA	308	312	core promoter element around -30 of transcription start	TGATCAAGTACTTTTGGATATGCTTTCTGGACTATGTATCATGAAAAATACCAGACGACA
00H3G046910	C88_C00H3G046910	TATA-box	ATATAA	345	351	core promoter element around -30 of transcription start	TACATGATTGCTAAAGTAACAACTCTCCATACCCATAGGCAACTTTGCTACACCTTTTTC
00H3G046910	C88_C00H3G046910	TATA-box	TATA	346	350	core promoter element around -30 of transcription start	GAATTCCATGATACTGCATTCCTCCATGGCATCATATGAAACAGGTGCAGAGCATCTTGC
00H3G046910	C88_C00H3G046910	TATA-box	TATACA	380	386	core promoter element around -30 of transcription start	AATCTTCCATTCTGCAGATAACCACTTAGCTTTCTCTTGTTAATATTCACAAAATTGTTA
00H3G046910	C88_C00H3G046910	TATA-box	TATA	382	386	core promoter element around -30 of transcription start	ATTATTCCATCATTTAATTCGTAAGAAGTTATGTTAAAGCTTATGATGTACTTCTAAAAT
00H3G046910	C88_C00H3G046910	TATA-box	TACAAAA	396	403	core promoter element around -30 of transcription start	GAATCCAAATATAATATTTTTCTTTATAAAAGGGCTAAAACGTACATTTTATATTTTTTT
00H3G046910	C88_C00H3G046910	TATA-box	TATACA	399	405	core promoter element around -30 of transcription start	AAGAAGTTAAATATATTAAATCATATAACATATAATATAAGGACCAAAATAAAATTTTGC
00H3G046910	C88_C00H3G046910	TATA-box	TATA	401	405	core promoter element around -30 of transcription start	GATTAATTGAAGGGTCAAAAGTGCAATTATCCCTAATTATTAATATGCTTGAGAATTTTT
00H3G046910	C88_C00H3G046910	TATA-box	TATACA	432	438	core promoter element around -30 of transcription start	TAGGAATAAATATGACGACTTGTCACGTCATCATGCCACATAAGCACCACGTAAGTTTCA
00H3G046910	C88_C00H3G046910	TATA-box	TATA	434	438	core promoter element around -30 of transcription start	CATGACACAAAGTTGCGAGAGATTATATTGGAAGAAGACTAGTCCATAGTAGAAAGTTCT
00H3G046910	C88_C00H3G046910	TATA-box	ATATAA	471	477	core promoter element around -30 of transcription start	AGAGAAATGTGAGAATCTCATGTAGAAACTAGAATATCATAGATTTTTTACCTGAAAAGT
00H3G046910	C88_C00H3G046910	TATA-box	TATA	472	476	core promoter element around -30 of transcription start	CCTTAGAAAATTCTAGACACGTAGAGAATTCTAGTAATATGACTATTTTGTAAATATATA
00H3G046910	C88_C00H3G046910	TATA-box	TACAAAA	521	528	core promoter element around -30 of transcription start	GGAATTTAAATAATAATAATTATTTACACTTTTATCCCTAAATTAGTAATATAAATAGAT
00H3G046910	C88_C00H3G046910	TATA-box	ATATAT	529	535	core promoter element around -30 of transcription start	GAACATCCATTTGTAAATTC
00H3G046910	C88_C00H3G046910	TATA-box	TATA	530	534	core promoter element around -30 of transcription start
00H3G046910	C88_C00H3G046910	TATA-box	ATTATA	544	550	core promoter element around -30 of transcription start	>C88_C01H2G076770.1
00H3G046910	C88_C00H3G046910	TATA-box	TATATAA	545	552	core promoter element around -30 of transcription start
00H3G046910	C88_C00H3G046910	TATA-box	TATATA	546	552	core promoter element around -30 of transcription start	CCAAACAGGACAAGACATTGTAATTACACCAATTACACCAAATCCAATTACCAGAGTGTC
00H3G046910	C88_C00H3G046910	TATA-box	ATATAT	547	553	core promoter element around -30 of transcription start	CTTCCAAACAGGCCCTTATCTTTAACAGAAGTTGATGTGGCAAATATATATTTTTTAATT
00H3G046910	C88_C00H3G046910	TATA-box	TATATA	548	554	core promoter element around -30 of transcription start	AAATATGTGGAATTATTTTATTGGTCCACATATAATTAGACCCACTTTCATTCACAATCA
00H3G046910	C88_C00H3G046910	TATA-box	ATATAT	549	555	core promoter element around -30 of transcription start	TTCATACCCATTAACACCAAACCCAAACCCATTTCTCCCACTTTCTTCTACAAAATTATT
00H3G046910	C88_C00H3G046910	TATA-box	TATATA	550	556	core promoter element around -30 of transcription start	TGGAGGATTAATAAAATAATATCAAACCAATCAGTAAAAGAACATTATGTTCCAAGCATT
00H3G046910	C88_C00H3G046910	TATA-box	ATATAT	551	557	core promoter element around -30 of transcription start	TCTCATAAATTTTCGAAGTTTTTCATGAGCTAATTGGAGATTGAACTCCTCCTCTACTGT
00H3G046910	C88_C00H3G046910	TATA-box	TATATA	552	558	core promoter element around -30 of transcription start	TAGAGGCTTCAATTTTCTTGAAATGTAATAAACATGGCTCGATTCGCTGAAAAGTAGAAT
00H3G046910	C88_C00H3G046910	TATA-box	ATATAA	553	559	core promoter element around -30 of transcription start	CGTGTCTTGCTTCCATGGGAGATTGAAGGATTTTTTTGTTCCCATCTCAGTAAATCATTC
00H3G046910	C88_C00H3G046910	TATA-box	TATA	554	558	core promoter element around -30 of transcription start	ATTCTTTTGATACGTTTTGGTGTACAAATTAAATTGCACTTATCTTCACTACCACAAAAT
00H3G046910	C88_C00H3G046910	TATA-box	TACATAAA	564	572	core promoter element around -30 of transcription start	TAGTAGGTAAATTAAGTTTTTTTTCCAGAGAGTGATGATATATAGAAATTTTTATAACCT
00H3G046910	C88_C00H3G046910	TATA-box	ccTATAAAaa	586	595	core promoter element around -30 of transcription start	TTTTTTCAAAGATCCAAGAATACAGAAAGAATTTGATAGTATTTTATTAATCCTCCAAAT
00H3G046910	C88_C00H3G046910	TATA-box	TATA	588	592	core promoter element around -30 of transcription start	AATTTTATAGAAGGAAGATGAAGATGAAGATGAAGGTAGAAAGAGTTGGGTCTTTTAGAA
00H3G046910	C88_C00H3G046910	TATA-box	ATATAT	689	695	core promoter element around -30 of transcription start	ATGGGTTTGGATTGATGGGTATGAATGGAAATGAAAGTGAGTCTAATTATATGTAGACCA
00H3G046910	C88_C00H3G046910	TATA-box	TATA	690	694	core promoter element around -30 of transcription start	ATAAAATAATTCCACTTATTTAATTAAAAATTATATATTTGCCACATCAGCTTTTGTTAA
00H3G046910	C88_C00H3G046910	TATA-box	TATA	698	702	core promoter element around -30 of transcription start	AGGTAAGGGTAATTTTAGGATTAAATTTAACTCTAAGGGCATTTTTTATCTAAATAGATG
00H3G046910	C88_C00H3G046910	TATA-box	TATA	773	777	core promoter element around -30 of transcription start	GATGAAAGGACATTTTTGAGCCATTTCCAATACCTTAAGGGCATTTTTGACCCTTTTCCC
00H3G046910	C88_C00H3G046910	TATA-box	TATAA	789	794	core promoter element around -30 of transcription start	TAGAATAAATTATTATGTGTATATTATATATTAAGTACAATTTATAAAAAAAAAATCATT
00H3G046910	C88_C00H3G046910	TATA-box	TATA	790	794	core promoter element around -30 of transcription start	TAAGATATATAATGTATATTTAAAGAGAAATATGATAATTCACTATCACATTGATAATTA
00H3G046910	C88_C00H3G046910	TATA-box	TATTTAAA	911	919	core promoter element around -30 of transcription start	TCATTACGTACTAGAGAAACCAAAGAATTTTCCAGAAAACAGCAAGAACTCCGACAATGC
00H3G046910	C88_C00H3G046910	TATA-box	TACAAAA	925	932	core promoter element around -30 of transcription start	TGGCAAAACAGGTTGTCCAAGAAGTGCATATGAGAGGGAGAGCAAGCATACGATTAAACT
00H3G046910	C88_C00H3G046910	TATA-box	TATA	1097	1101	core promoter element around -30 of transcription start	ATGTACTAGCAAACTTGAACTTTTATCCTGAATAGATGCAATTTACTTAGCTAGAGTGAT
00H3G046910	C88_C00H3G046910	TATA-box	ATATAT	1361	1367	core promoter element around -30 of transcription start	AAATGCATAATGCAGTCTGTTAGAATAGAGAGCTGATAATGCATAATTTGGAGATGTCCA
00H3G046910	C88_C00H3G046910	TATA-box	TATATA	1362	1368	core promoter element around -30 of transcription start	ATATGCATGAGTTACTGATTTGTATTGTTTCAATTAGTAATGAAATTTTTTTATTTACCA
00H3G046910	C88_C00H3G046910	TATA-box	ATATAT	1363	1369	core promoter element around -30 of transcription start	AAAAAAAAAATTATCATTACGTACCATTTTTATACAAAGTATACTTTAAGAAATGATAAT
00H3G046910	C88_C00H3G046910	TATA-box	TATA	1364	1368	core promoter element around -30 of transcription start	TCGACATCATAGTAATAATTAGGTAGCAAACTTATGTTGGTATTGTTATATGAAAACATG
00H3G046910	C88_C00H3G046910	TATA-box	ATTATA	1391	1397	core promoter element around -30 of transcription start	CTCTAAATAATAAGGTAAAGAAAAAACAAATTACATTATATATGAACATAATAATATAAT
00H3G046910	C88_C00H3G046910	TATA-box	TATAA	1392	1397	core promoter element around -30 of transcription start	ACAATTACCTATAATAAATTAACAACAACAAAAAGAATTATGATAAAGCATAAAATAATA
00H3G046910	C88_C00H3G046910	TATA-box	TATA	1393	1397	core promoter element around -30 of transcription start	ATTAAAATTGTGAAAATAAATAAGAAATACAATTAGACTACAAATTTATAGTGCAAGAAA
00H3G046910	C88_C00H3G046910	TATA-box	TATTTAAA	1401	1409	core promoter element around -30 of transcription start	ATTATTACTTATATTTAATATGCATTAAGTAAATCCTTAATATATATCACTCGATAAAAA
00H3G046910	C88_C00H3G046910	TATA-box	ATATAT	1434	1440	core promoter element around -30 of transcription start	TAATCCTTAATATATGCAAAATGATATTATTTTTGTCCTAACTCTAAAATTAACTATTCT
00H3G046910	C88_C00H3G046910	TATA-box	TATA	1435	1439	core promoter element around -30 of transcription start	CTGTTAAAAACTAATTGTCTGCCTCCCAAGTTCTTTTTTATCAAATAATTTAACGCAGTT
00H3G046910	C88_C00H3G046910	TATA-box	ATATAT	1465	1471	core promoter element around -30 of transcription start	TATCTTTTAGATATATATGTCCTTGTCCTGTACGAATTCGGAATTCAGATGACAGCAGAG
00H3G046910	C88_C00H3G046910	TATA-box	TATATA	1466	1472	core promoter element around -30 of transcription start	AGCAGAAACAGTAAATTTTTCGAAAAATTGAGTAGAAATGAAGATAAATCCACCAATGTT
00H3G046910	C88_C00H3G046910	TATA-box	TATA	1468	1472	core promoter element around -30 of transcription start	GTTGCAAATAAGCAGATCCT
00H3G046910	C88_C00H3G046910	TATA-box	ATATAT	1509	1515	core promoter element around -30 of transcription start
00H3G046910	C88_C00H3G046910	TATA-box	TATATA	1510	1516	core promoter element around -30 of transcription start	>C88_C01H2G073050.1
00H3G046910	C88_C00H3G046910	TATA-box	ATATAA	1511	1517	core promoter element around -30 of transcription start
00H3G046910	C88_C00H3G046910	TATA-box	TATA	1512	1516	core promoter element around -30 of transcription start	GCTTTGTTCCATACATATATACATGTCTGTGATGTTAGGCCCTCCAGCAGCTTTTGGCCA
00H3G046910	C88_C00H3G046910	TATA-box	taTATAAAtc	1522	1531	core promoter element around -30 of transcription start	ACACAATGTCTCCCAGGCAATGAGTGCTTTCCCTTTACCTTATTTGTCTCCATTCCATAG
00H3G046910	C88_C00H3G046910	TATA-box	ATATAA	1527	1533	core promoter element around -30 of transcription start	AAACCTCTTGCACATGGATTCTATTTTTTTTAGGACTTTCTTAGGCATTAAGAATATTTG
00H3G046910	C88_C00H3G046910	TATA-box	TATA	1528	1532	core promoter element around -30 of transcription start	TGACCAAACTCCTTGCATGGCGGAGAGGACACTATTCACCAACTGAAGTCTTCCTGCATA
00H3G046910	C88_C00H3G046910	TATA-box	ATTATA	1553	1559	core promoter element around -30 of transcription start	GGATAGAAATTTAGTTGTCCATGTAGTGATTCTACCCATTATCTTGTCTATGAGGGGTTG
00H3G046910	C88_C00H3G046910	TATA-box	TATAA	1554	1559	core promoter element around -30 of transcription start	GCATTGACTTATGGATTGAATAGCTTCTTGGAATTCAAAGGCACCCCAAGATATCTAAAT
00H3G046910	C88_C00H3G046910	TATA-box	TATA	1555	1559	core promoter element around -30 of transcription start	GGCAGATCTCCTTTACTAAAACCTGTGTGCTGCAATATTTTTTGTTGTATTTCCTCTTAT
00H3G046910	C88_C00H3G046910	TATA-box	ATATAA	1562	1568	core promoter element around -30 of transcription start	ACTCCTCCAAAATAAACACAACTCTTAGCCTGATTAGCTATTAGTCCAGACACCTTTGAG
00H3G046910	C88_C00H3G046910	TATA-box	TATA	1563	1567	core promoter element around -30 of transcription start	AATTGTTGGAAACATTCATACATAACTTTTTATTTTCTTATGCTATGAAGAATAGCTTTT
00H3G046910	C88_C00H3G046910	TATA-box	ATTATA	1728	1734	core promoter element around -30 of transcription start	TAAAACTTACTATAATGTTGTCATCAATTTAAATACTTATAAAAACATATATTAAAAAAT
00H3G046910	C88_C00H3G046910	TATA-box	TATAA	1729	1734	core promoter element around -30 of transcription start	TATTGATATAAATCACTCATAAATGTCAACTTACATCAATTAATCATATATTATATAAGG
00H3G046910	C88_C00H3G046910	TATA-box	TATA	1730	1734	core promoter element around -30 of transcription start	GATTAATAATATTAGAGGTCAATTAACTATTAAAATATGATTAATTGTGTACTTTGAAAT
00H3G046910	C88_C00H3G046910	TATA-box	TATA	1907	1911	core promoter element around -30 of transcription start	CCATACTTCTAATATCTTTTTTTGGAAAAAAAATAAATTGAAAGTGGATAATATTTATAT
00H3G046910	C88_C00H3G046910	box S	AGCCACC	1101	1108		TAGAAAGTTAAATTCTGATCTTTATTTATCAACATATTAATCTCATATAATATGTGTACT
00H3G046910	C88_C00H3G046910	TATA	TATAAAAT	1907	1915		ATTGAATTAAAATAGGCAATTTAATTAATTATTACTTGTGCTTCATGAATTTGGGATGAG
00H3G046910	C88_C00H3G046910	MYB-like sequence	TAACCA	38	44		ATAAGAATATATATTGGTGTTTAATTGTATGATAAGTTAAAATATAATATAATATCAATA
00H3G046910	C88_C00H3G046910	MYB-like sequence	TAACCA	1981	1987		AAAGAATACAAATAAACTATTAAATTAAAAACAAAAGTTAAATAATAAATTTCTCTTTTT
00H3G046910	C88_C00H3G046910	ERE	ATTTCATA	278	286		TACCAATTTTTTTGTCAACCTTACAAATTTATTTGAAAACTTTTATGAAAAATATTATTT
00H3G046910	C88_C00H3G046910	ERE	ATTTCATA	353	361		AAAATCTTCAAATAATTTACATATGAGTTTCAAAAACTCTCAGGTAACAATTGCACACAC
00H3G046910	C88_C00H3G046910	ERE	ATTTCATA	404	412		AAAAAAAAAATCATTGAATTTTGTTTGGTAGAAAAATATGAAGGAATTAGATTTTTTTAA
00H3G046910	C88_C00H3G046910	ERE	ATTTCATA	532	540		GTTTTTTTTATAATCTTCATAAATTCTCACGTACGTAATTTATATATTTGTTTTGTAGAG
00H3G046910	C88_C00H3G046910	ERE	ATTTTAAA	937	945		GCATAAATTTACTGAATTAAATAGATTTATTTATTTTTTACAAGATACAAAATTTTATAC
00H3G046910	C88_C00H3G046910	ERE	ATTTTAAA	939	947		GTAGGACACGTATGTTTATTTATTCAATTTTATATAAATTTAAATGTCTATTTATGCACG
00H3G046910	C88_C00H3G046910	ERE	ATTTTAAA	1113	1121		TCCAAAATTAAAAGTCATAGTTATAATCTGAGGCCAAATTAAGGGTCATATTATGCATTA
00H3G046910	C88_C00H3G046910	ERE	ATTTTAAA	1578	1586		TGCATTATGCATTAATTCTTTAGTCCAATTAACTTCTCTATCGCTAAGCTTTTTCTTTCC
00H3G046910	C88_C00H3G046910	ERE	ATTTTAAA	1660	1668		TAGACGTAATGAATACATTATAAAATACTTTTAAATTGGACCCATATCCCATGATGACTA
00H3G046910	C88_C00H3G046910	MYB	TAACCA	38	44		GTCCTCTCAAAATGATGGTAATACTTTGTAGCAGCCATATTTTAATAAATAAATCATAAT
00H3G046910	C88_C00H3G046910	MYB	CAACCA	900	906		TAAGGACATTCTAGAATTACCTCTAATGTTCAGCAAAAAAAAAAAGAATTACCTCTAATG
00H3G046910	C88_C00H3G046910	MYB	TAACCA	1981	1987		GCTTTCTAAAATATACCTGCACTTCTGAAGCATTTATAAGTATACTGCACCTTATTTCAA
00H3G046910	C88_C00H3G046910	GA-motif	ATAGATAA	845	853	part of a light responsive element	AATAAGTCGGGATTGACTATCAAAATTCGTAATTTTTCATAAGATACATTTAAAGAGATG
00H3G046910	C88_C00H3G046910	Myc	TCTCTTA	1752	1759		TATAAACTTATTCAATTCTTAAACATTATGACTCATGAATTGTGTGGACAATCATAATAG
00H3G046910	C88_C00H3G046910	ABRE3a	TACGTG	1603	1609		CTCAGTTGATTAGCTATTTGAATTTTCACCTCGTTTGTAAAAGTTCGATTCTCCTAAATT
00H3G046910	C88_C00H3G046910	ATC-motif	AGTAATCT	107	115	part of a conserved DNA module involved in light responsiveness	AGTGGACTGACATGATGTAAGTGCTTAAGTCATATCCTTAAACAAAAGTCCATAATTTTA
00H3G046910	C88_C00H3G046910	WRE3	CCACCT	1103	1109		ACTTCTCTACTAAATAGTGA
00H3G046910	C88_C00H3G046910	Unnamed__6	taTAAATATct	1730	1740
01H1G008450	C88_C01H1G008450	STRE	AGGGG	518	523		>C88_C01H2G074260.1
01H1G008450	C88_C01H1G008450	STRE	AGGGG	1042	1047
01H1G008450	C88_C01H1G008450	AE-box	AGAAACAA	1133	1141	part of a module for light response	CATTCATACTTTATGGGGGTCCTATTACCCCCCTGAACATTTTTTTTTACTAATTTTCTC
01H1G008450	C88_C01H1G008450	ABRE	TACGTGTC	1788	1796	cis-acting element involved in the abscisic acid responsiveness	ACCCTTATTTGCTGACATGTCCAAGAAGGTGAGATCAACTCCCTTAGGCGCGTAAGAACA
01H1G008450	C88_C01H1G008450	ABRE	ACGTG	1789	1794	cis-acting element involved in the abscisic acid responsiveness	GAAAATAAAACGTTAAAAGCTGAAGAAAACTACACATGTGAGTCCAAATCAGCTATATTA
01H1G008450	C88_C01H1G008450	ARE	AAACCA	419	425	cis-acting regulatory element essential for the anaerobic induction	AATCTCCAATGGTATAATCTCATCTCTCCCAAAATCAAACTCTCTTTTTCTTCCTTTTTT
01H1G008450	C88_C01H1G008450	AT~ABRE	TACGTGTC	1788	1796		TCTCAATTCTTCTAATAGTTGACAAATCTCCAACGGTATATTCCTTCATTCTCTCCCAAA
01H1G008450	C88_C01H1G008450	AP-1	TGAGTTAG	1477	1485		TCAGCTTAAAACTTGAATTTACTTGTCAAAGCATTCAACTGTAGTTTCAATTTCGAAAAA
01H1G008450	C88_C01H1G008450	CAT-box	GCCACT	758	764	cis-acting regulatory element related to meristem expression	GCTTGAAGCTTTAGGACTTGTAATTTCTCTGATTTCATAGTTATGGTTCAAAAAATTTCT
01H1G008450	C88_C01H1G008450	GT1-motif	GGTTAAT	372	379	light responsive element	TCAATGGAATGCTATTATACCAAAACCCAGTTATTGCTCTTCATTTTTTTGTCAATTTCA
01H1G008450	C88_C01H1G008450	GT1-motif	GGTTAA	373	379	light responsive element	TAACCCTTATCAAACACAATAATCAATATCGTTCAAAATCGCTAGTAAAAAACTAAAAGA
01H1G008450	C88_C01H1G008450	GT1-motif	GGTTAAT	512	519	light responsive element	ACTAACCTTTACTTAGAGAAAACTTCGACCCAACAAACGAAAAAAGCTAAACGAACCTTC
01H1G008450	C88_C01H1G008450	GT1-motif	GGTTAA	513	519	light responsive element	CCCAACCTTCCCAGCAAACTTCGATTGGAACGAAATCTCAGATCGAAGAGAATGGGGTGA
01H1G008450	C88_C01H1G008450	GT1-motif	GTGTGTGAA	577	586	light responsive element	ATTTGGTCAGATTGAAAAAAGGTTAGGGTTTAGAGAAAGAAAGAGGAAAATGAAAAGATT
01H1G008450	C88_C01H1G008450	MYC	CATTTG	798	804		AAAGGAAATTCGTGGGTTCTGGGGTCCAGTCATTATGTGGCAGCGCGTGTAAACAAACAT
01H1G008450	C88_C01H1G008450	MYC	CATTTG	804	810		TTAATTATATCTGATTTATGTGGACACGTCAGCAAATAAGGGTGAGAAAATTAGTAAAAA
01H1G008450	C88_C01H1G008450	MYC	CATGTG	984	990		AAAATGTTCAGGGGGGTAATAGGACCCCCGTAAAGTATGAGTGTGTAGTTGGGAATCCGG
01H1G008450	C88_C01H1G008450	MYC	CAATTG	1102	1108		CTATAGATTAGGGGGGGTTTTTGACCATTTTTTCCAATTTTAACTCCTAAGTTAGTATAT
01H1G008450	C88_C01H1G008450	MYC	CATTTG	1426	1432		AAATAGATGTGAGCACAAAGTTTTGGAATTACCAGATGAAAACAAGAGCAAAGACCAAGT
01H1G008450	C88_C01H1G008450	MYC	CATTTG	1866	1872		CAATAGAAAAGACGAAGTGAAACAATTCATTGGACTTCTCATTTCCACACACACTGTTGT
01H1G008450	C88_C01H1G008450		motif_sequence	382	386	short_function	CATAAAGGTAATTAGTCCAAACTACAAATCAACTTTAGCTTAAAATGTAAGAAATTATAA
01H1G008450	C88_C01H1G008450		motif_sequence	538	542	short_function	TTTCCAGGCTTTGTAACGCAATGGCTGACATCAGAGTTTGGCTTGAATTTTAAAATATTT
01H1G008450	C88_C01H1G008450		motif_sequence	737	741	short_function	GAGGAAGAAAATACCAAAGATTTGAATTTTAGACGTAGACATAAACATTAGTCTATTAAG
01H1G008450	C88_C01H1G008450		motif_sequence	770	774	short_function	ATAGAGTCATGATTAGAAGTTTTGGGTTCTAAATTTGAGAAATATTTCATTAATAGTAGG
01H1G008450	C88_C01H1G008450		motif_sequence	876	880	short_function	GTTTGAATCCATAACTCTAGCGTAGAAAGCATTTTCATGGCCCTTTCCTTGCAACTGAGC
01H1G008450	C88_C01H1G008450		motif_sequence	900	904	short_function	CATCAATCAATTTTAATATGGATTCATAAGTTAATATACATATATATTTATTTAATTTTC
01H1G008450	C88_C01H1G008450		motif_sequence	1331	1335	short_function	TAGTACAAATATAAAATCCACAAAAAAATTACTAAGTTCGTCCAAACTCACGAACCCCAC
01H1G008450	C88_C01H1G008450		motif_sequence	1603	1607	short_function	CTAGCTCCGCTCTTGTGTATTATACATCCCCTCTGTCAAAGTAAAGAGCAACGTGAGTGG
01H1G008450	C88_C01H1G008450		motif_sequence	1727	1731	short_function	TCATTTGGACTTTTGCCCCTATTTTGTGTGGATCATTAACTAACTTATATTTCTTTACGA
01H1G008450	C88_C01H1G008450	AuxRR-core	GGTCCAT	1464	1471	cis-acting regulatory element involved in auxin responsiveness	CAAATAATTTTTCGCAATAGTAAATTTATATTTTCATATTATAATCTCTCATATAAGTCA
01H1G008450	C88_C01H1G008450	AAGAA-motif	GAAAGAA	1153	1160		CATGAACATGATTTTAATTTTTAAAAAATGTGTCCTGCTAAGCTTAAGTTCAATAGCTAA
01H1G008450	C88_C01H1G008450	Unnamed__4	CTCC	739	743		ACTTTTATTATAATTTCTAAAATTTCCTACTATTTAAAAGAAATTACAAAAATCTCCTCT
01H1G008450	C88_C01H1G008450	Unnamed__4	CTCC	772	776		CGATACATCCTTATCCCTTCTTGGATAATTTCCTCTATGTATCCGTAGGTTTTCTAATGT
01H1G008450	C88_C01H1G008450	Unnamed__4	CTCC	878	882		ATACGAGATCCTATAAATTTTAGAGATTTCTGTAGTTCGGAAAAGATTAAAAATAAGATA
01H1G008450	C88_C01H1G008450	Unnamed__4	CTCC	902	906		TAAGTAGCTCTTAACACAGTATGATTTATGTAATTTTTATTAATTTAAAGAGTAAAATAT
01H1G008450	C88_C01H1G008450	Unnamed__4	CTCC	1203	1207		ACAGTTTTGTGAGTGTATAA
01H1G008450	C88_C01H1G008450	Unnamed__4	CTCC	1331	1335
01H1G008450	C88_C01H1G008450	Unnamed__4	CTCC	1801	1805		>C88_C01H2G074270.1
01H1G008450	C88_C01H1G008450	CGTCA-motif	CGTCA	112	117	cis-acting regulatory element involved in the MeJA-responsiveness
01H1G008450	C88_C01H1G008450	TATA	TATAAAAT	450	458		ATATATATATATATATATATATATATATATATATATTATTTACATTTTTTATTCTTTCGC
01H1G008450	C88_C01H1G008450	TATA	TATAAAAT	810	818		TGGTTAATATTCACAAAATTGTTAATTATTCCTATCATTAGTAATTTGTAAGAAGTTATG
01H1G008450	C88_C01H1G008450	TCCC-motif	TCTCCCT	771	778	part of a light responsive element	TTAAACTTATGATGTACTTCTAAAATGAGTCCAAAAATATTATTTTTCTTTATAAAATGA
01H1G008450	C88_C01H1G008450	TCCC-motif	TCTCCCT	901	908	part of a light responsive element	CTATAAGGTACATTTCAAATTTTTTTAAAAGTATAATACTCCCTCACTTTTACTTGTCAT
01H1G008450	C88_C01H1G008450	TATA-box	TATA	13	17	core promoter element around -30 of transcription start	AGTTTGACTTGACATGCCTATTAAGAAAATAATTAATGATATAAGTATTTTATCAAATCA
01H1G008450	C88_C01H1G008450	TATA-box	ATATAT	49	55	core promoter element around -30 of transcription start	TCCCCTATTAAATGATGTCTTAAAAAATAATTTGGAAAATAAGTATTTAATCTTGAGGGT
01H1G008450	C88_C01H1G008450	TATA-box	TATATA	50	56	core promoter element around -30 of transcription start	AAAACACAAAAAATAAATTATTGTCTTTCCTTGATATGTCAAAAGTGATAAGTAAAAATG
01H1G008450	C88_C01H1G008450	TATA-box	ATATAT	51	57	core promoter element around -30 of transcription start	AAAATTTATTTTAGAAATTAGTGACAAATAAAAGTGAACGGGAGAGTATAATTATATAAG
01H1G008450	C88_C01H1G008450	TATA-box	TATATA	52	58	core promoter element around -30 of transcription start	GATCAAAATAAAATTTTACCATTAATTAAAGGGTCAAAAGTGCTATTATCCCTAATTGTT
01H1G008450	C88_C01H1G008450	TATA-box	ATATAT	53	59	core promoter element around -30 of transcription start	AATATGATTGAGAATTTTAAAGAATAAATATGACGATCAGCTACGTCATCATGCCACATA
01H1G008450	C88_C01H1G008450	TATA-box	TATA	54	58	core promoter element around -30 of transcription start	AGTGTCACGTAAGTTCCACATGGCACAAAGTTTCCCAGGTAGAAAGCTTACATATGAAGA
01H1G008450	C88_C01H1G008450	TATA-box	ATATAT	76	82	core promoter element around -30 of transcription start	AAGCTAATATTATCAACTGTACTTTATTTTAAAAGCTCAAGATTTTGAAGATGATTAGTT
01H1G008450	C88_C01H1G008450	TATA-box	TATATA	77	83	core promoter element around -30 of transcription start	AATTTTTTAAAAATTTTTTAAAGAAAGACGATCAATTGATGAAGTTGGGATCAAACAATT
01H1G008450	C88_C01H1G008450	TATA-box	ATATAT	78	84	core promoter element around -30 of transcription start	TCTGTGATGAATATATGCAGTTGAAAAAGGAAAAACACTTTCAAAACTATTCAATAACTA
01H1G008450	C88_C01H1G008450	TATA-box	TATATA	79	85	core promoter element around -30 of transcription start	TACCAACCATGTAATCTATTTTTAATTTTTTTCATCTTTTGTTTTGTTTCAAAATAAAAA
01H1G008450	C88_C01H1G008450	TATA-box	ATATAA	80	86	core promoter element around -30 of transcription start	TATATTGGATGTATTTACATATAATTTATGATTCTTTATTTACTCAGGGGCGGCTCAACG
01H1G008450	C88_C01H1G008450	TATA-box	TATA	81	85	core promoter element around -30 of transcription start	TAATTTGAGGCCTAAAACGAAATTTTAATTGAGGCCTAAAATCTATATAAATATCAAATA
01H1G008450	C88_C01H1G008450	TATA-box	taTATAAAtc	157	166	core promoter element around -30 of transcription start	TAGTATTTTATTTTTTAAAACTTTTTAAGTGCAAATTATTACTTGATATCTTTTCTTAAA
01H1G008450	C88_C01H1G008450	TATA-box	TATTTAAA	159	167	core promoter element around -30 of transcription start	ATGTTTTTTTTCAAATATCGTTTTTAATTATTAATTTTAAGTAATATTTTATCAATTCAA
01H1G008450	C88_C01H1G008450	TATA-box	ATTATA	175	181	core promoter element around -30 of transcription start	CATTGAAAAATATTCTTTTGCTGAGGCAATCATTATATAAATTGTTAACATAATACTATA
01H1G008450	C88_C01H1G008450	TATA-box	TATAA	176	181	core promoter element around -30 of transcription start	AGTAATAAGTTGACAAGCTTTACATAAAGATAAGAATTAGAACCATAAAATCTGATACAA
01H1G008450	C88_C01H1G008450	TATA-box	TATA	177	181	core promoter element around -30 of transcription start	GAAATTGATAACTTGGTATAAGTTATAACCCTACTTTAATATGTTTATGTAATACTTGAA
01H1G008450	C88_C01H1G008450	TATA-box	ATATAA	431	437	core promoter element around -30 of transcription start	TATTTAAGAAGAAACAAACAAAAGAAAAATTGTAAGTCACTTTGTTGAATTTGTTCGACT
01H1G008450	C88_C01H1G008450	TATA-box	TATA	432	436	core promoter element around -30 of transcription start	ATTAATTTATATTTATTACAGTGTATTACTCTAACTTATCAAAAAAAATTAAAAAGAAAG
01H1G008450	C88_C01H1G008450	TATA-box	ATTATA	441	447	core promoter element around -30 of transcription start	TGCAAAAGAATTTTAAAAAGATAAATAATACGAGTGTTAGCGAAGAGAATGTAAACATAC
01H1G008450	C88_C01H1G008450	TATA-box	TATAA	442	447	core promoter element around -30 of transcription start	AAAATAATATTTTCTTAATTTCTTCTATTTGATTGGAGTTAAAAATAATAAAATAATATA
01H1G008450	C88_C01H1G008450	TATA-box	TATA	443	447	core promoter element around -30 of transcription start	TATTTGTTTAAAATTATACTTTTTAAGTAAAAATAATTATTTTTTAATTAAAAAAATTAA
01H1G008450	C88_C01H1G008450	TATA-box	ATATAA	449	455	core promoter element around -30 of transcription start	CACATAATTTTTTCTTGATGAAAATTTGAGGCCCCCAAAAATTGGGGGCCTAAGGCATGT
01H1G008450	C88_C01H1G008450	TATA-box	TATA	450	454	core promoter element around -30 of transcription start	GCCTTAAATTTATCAAGCAAGAGCCGGCACTGTATTTACTGCATACCTTATATATTTTTT
01H1G008450	C88_C01H1G008450	TATA-box	TATA	477	481	core promoter element around -30 of transcription start	ATTTCTTAATTTAATTTTTTAATATTTGGAGGGATAAAGGCTAGTCCATGGTAGAATATT
01H1G008450	C88_C01H1G008450	TATA-box	ccTATAAAaa	630	639	core promoter element around -30 of transcription start	CTAGAGAATTGTGGGAATTTCTCAGGTAGAACCTAGAATATCATAGATATTTCTTGAAAA
01H1G008450	C88_C01H1G008450	TATA-box	TATACA	645	651	core promoter element around -30 of transcription start	GTCCTTAGAAAATTCTAGACACACAGAGAATTCTAGAATAATGATTACTTTGTAGATATA
01H1G008450	C88_C01H1G008450	TATA-box	TATATA	647	653	core promoter element around -30 of transcription start	TAAGGACTGACATAATAATTATTATTTATATTGTAACCCCTAAGTTAGTATATAAATAGA
01H1G008450	C88_C01H1G008450	TATA-box	ATATAA	648	654	core promoter element around -30 of transcription start	TGAACATCCATTTACAAATC
01H1G008450	C88_C01H1G008450	TATA-box	TATA	649	653	core promoter element around -30 of transcription start
01H1G008450	C88_C01H1G008450	TATA-box	TATA	682	686	core promoter element around -30 of transcription start	>C88_C01H2G085180.1
01H1G008450	C88_C01H1G008450	TATA-box	TATA	688	692	core promoter element around -30 of transcription start
01H1G008450	C88_C01H1G008450	TATA-box	TATAAAA	791	798	core promoter element around -30 of transcription start	TGAATTTACAAACATTTAACTTGTTTTGTTATGTCAAAACCTAATTATCAAGACATAACT
01H1G008450	C88_C01H1G008450	TATA-box	TATAAA	792	798	core promoter element around -30 of transcription start	AACGTTACTTCTCTAATTGGTGACAGAAAACCAACAGATTGAGTGGATAAATCTTGACAA
01H1G008450	C88_C01H1G008450	TATA-box	TATAA	793	798	core promoter element around -30 of transcription start	GGAAGCTAAGTCTAGAGTTTGTGATAAATCTTGATGGCAGGCAATAATAGTAGATGATAA
01H1G008450	C88_C01H1G008450	TATA-box	TATA	794	798	core promoter element around -30 of transcription start	AAAAGTAGATACAACTCAAGAAAGATCCTAACTACAAAGATTATTAACAAATATTGTGAA
01H1G008450	C88_C01H1G008450	TATA-box	TATACA	808	814	core promoter element around -30 of transcription start	ATCTTGACAGATAAATCTTGACAAGTATCTCAATAAAGCAAAGTCTAGAGTTTGTGATAA
01H1G008450	C88_C01H1G008450	TATA-box	TATA	810	814	core promoter element around -30 of transcription start	ATCTTGATGGCAGGAAATAGTGGTAGATGATCCCAAAGTAGATACGACTCAAGAAAGATC
01H1G008450	C88_C01H1G008450	TATA-box	TATACA	829	835	core promoter element around -30 of transcription start	ATAACTACAAAGATTATTAACAAATATTGTGAAATCTTGACAAGTATCTCAAGAAAGTAA
01H1G008450	C88_C01H1G008450	TATA-box	TATA	831	835	core promoter element around -30 of transcription start	AGTATAGAGTTTGTGATAAATCTTGATGGCAGGCAGTAATAGTAGATGATCCAAAGTAGA
01H1G008450	C88_C01H1G008450	TATA-box	TATACA	849	855	core promoter element around -30 of transcription start	TACAACTCAAGAAAGATCATAACTACAAACATTATTAACAAATATAGTGAAATCTTGAAA
01H1G008450	C88_C01H1G008450	TATA-box	TATATA	851	857	core promoter element around -30 of transcription start	ATAAATCTTTTTTTTTTGTTTTGTTACTAGTAAAAGTAGATTCAACACAAGAAAGATCAT
01H1G008450	C88_C01H1G008450	TATA-box	ATATAT	852	858	core promoter element around -30 of transcription start	AACTACAAACATTATTAACAAATATTGTGAAATCTTGAAAATAAATCTTTTTTTTTCTTT
01H1G008450	C88_C01H1G008450	TATA-box	TATATA	853	859	core promoter element around -30 of transcription start	TGTTACTAGTAAAAGTAGGGCATCAAAATTGGGCAAAAGTAAATGGAATTGATATATAAA
01H1G008450	C88_C01H1G008450	TATA-box	TATA	855	859	core promoter element around -30 of transcription start	GTAAAGTTAACAAGTAGTGCAATTCTAACCCAAGAACTTCAGAATGTGAAACTGATTAAA
01H1G008450	C88_C01H1G008450	TATA-box	ATATAT	860	866	core promoter element around -30 of transcription start	ACTTGGATTTTAAAAATAAATTCATGTTCCCGTCATCCTGGAAACAAGAAACTGAACAAT
01H1G008450	C88_C01H1G008450	TATA-box	TATA	861	865	core promoter element around -30 of transcription start	TAAATCAAGAAACAAGTATATCAACATGGGATTAACAGAAATTGAACAAACTTCGATTAT
01H1G008450	C88_C01H1G008450	TATA-box	TATAA	920	925	core promoter element around -30 of transcription start	CAAAATAAACTCCTAACCTTTAATCAAGAAACAAGTAAACCACTTCTCATTCTCGCTATG
01H1G008450	C88_C01H1G008450	TATA-box	TATA	921	925	core promoter element around -30 of transcription start	TTCTGTTCTTAAAATTCTGCATTCCCATTACTTATATATAAAGAGAGATTATAGAAGGCG
01H1G008450	C88_C01H1G008450	TATA-box	TATACA	935	941	core promoter element around -30 of transcription start	GAGAACTATTCGTTTTAAGTTTAAAACGGTAACCTTTTAATTTTTGACGCGCTTTTCACT
01H1G008450	C88_C01H1G008450	TATA-box	TATA	937	941	core promoter element around -30 of transcription start	TTCTTTCCTAAAAAAATTAAGTACTATTTATTTTTTTACTTATTAACCATAACACACGCA
01H1G008450	C88_C01H1G008450	TATA-box	TATACA	956	962	core promoter element around -30 of transcription start	ACATTTTTTTAAGTATGTTTTAAAAAAATTAAATATTTTTGGTAAGTAGATGATTTTTAC
01H1G008450	C88_C01H1G008450	TATA-box	TATA	958	962	core promoter element around -30 of transcription start	AAAACGGTTAGATATCGTCTGGTCGCAAATAAAGTTATTATGATATTATACTCTTGAGAT
01H1G008450	C88_C01H1G008450	TATA-box	ATTATA	974	980	core promoter element around -30 of transcription start	TATCATTATTTGATTATTTTATTCAAGGAAATATTGTATGAAATAGCAAATTATTAATTC
01H1G008450	C88_C01H1G008450	TATA-box	TATATAA	975	982	core promoter element around -30 of transcription start	AAATTAAATGTTATTGTCATAGTTTATTTTAATTGTAATTCGAGCAAACGTCATCTTTTT
01H1G008450	C88_C01H1G008450	TATA-box	TATATA	976	982	core promoter element around -30 of transcription start	TTGCCTTCTGATTCGTTATACAATTAGTCATTTTATACATTTTGGTATAAAATGTGTTTG
01H1G008450	C88_C01H1G008450	TATA-box	ATATAT	977	983	core promoter element around -30 of transcription start	TGTTTATATAAAGCGAGAGAAAAATGTATATACAAATACAAATACATATATTTTCGTCCT
01H1G008450	C88_C01H1G008450	TATA-box	TATATA	978	984	core promoter element around -30 of transcription start	ATACACATATAATTATACAAATACAAATCTTATTATACGAATTACAATGTCTAAATGAAT
01H1G008450	C88_C01H1G008450	TATA-box	TATA	980	984	core promoter element around -30 of transcription start	TTATACAAAACTGAACAGTTTGTATAAAATTGGATGTTTGTAGCGAATTATACAAATCAA
01H1G008450	C88_C01H1G008450	TATA-box	ATATAT	997	1003	core promoter element around -30 of transcription start	AAGCTCCATAGCAAATATAAAAATTGCTATGGAGCGCAATTATGCAAACTATAACTATAA
01H1G008450	C88_C01H1G008450	TATA-box	TATATA	998	1004	core promoter element around -30 of transcription start	CATACAAATATGATTTTTATGTTTGCTATATATGAAAGTTATTTTTCTTTTTTTAATTCA
01H1G008450	C88_C01H1G008450	TATA-box	ATATAT	999	1005	core promoter element around -30 of transcription start	CTGCTCGAATCAAATTACAAGTGTTTTTTTTTTGTTTTGGTCAATCAAATTACAAATTTA
01H1G008450	C88_C01H1G008450	TATA-box	TATA	1000	1004	core promoter element around -30 of transcription start	ATTTAATTTTTTTAAAAAGAGAAAGAAAATCAGTCTCGATTTTAATTCCTAATATGAAAA
01H1G008450	C88_C01H1G008450	TATA-box	TATA	1011	1015	core promoter element around -30 of transcription start	ATCCTGGATAAGAATAGCTTTTTATGAATTCGAATTAGTCAAAGCATGATATCAATATCA
01H1G008450	C88_C01H1G008450	TATA-box	TATAA	1018	1023	core promoter element around -30 of transcription start	TTGAAAAACCAATGAAGAAAAATGAAACGAAAAAACAAAATGTTAGGAAACTACAAAGTA
01H1G008450	C88_C01H1G008450	TATA-box	TATA	1019	1023	core promoter element around -30 of transcription start	GTCGGAGTGGGGCCGGCAGG
01H1G008450	C88_C01H1G008450	TATA-box	ATTATA	1023	1029	core promoter element around -30 of transcription start
01H1G008450	C88_C01H1G008450	TATA-box	TATAA	1024	1029	core promoter element around -30 of transcription start	>C88_C01H2G083090.1
01H1G008450	C88_C01H1G008450	TATA-box	TATA	1025	1029	core promoter element around -30 of transcription start
01H1G008450	C88_C01H1G008450	TATA-box	TATAAA	1081	1087	core promoter element around -30 of transcription start	GACTTTTTTTTTCATTGTTTAAAGTTCAAAATGGATGTTTAGATTTTTTTTCCATATTTG
01H1G008450	C88_C01H1G008450	TATA-box	TATAA	1082	1087	core promoter element around -30 of transcription start	TCATTTTATTTATTGGAATTTTATATTTTCTAATAGATAAATTACAATACTTACAAAAAA
01H1G008450	C88_C01H1G008450	TATA-box	TATA	1083	1087	core promoter element around -30 of transcription start	TATATTTATGATTTTGTAAAAATCAGTAATAAAAATTATAATTTAAATTATAATATTCTT
01H1G008450	C88_C01H1G008450	TATA-box	ATTATA	1096	1102	core promoter element around -30 of transcription start	TAATTTTTTTTAATATATATTTATTATATTACAAATTCAGTTAATATAAAATACAACTAT
01H1G008450	C88_C01H1G008450	TATA-box	TATAA	1097	1102	core promoter element around -30 of transcription start	ACAAAGTAAAGTACAGTTAGAACTTGGAATCTCTGACTTGGTTAATTACAGGTCTAGTCT
01H1G008450	C88_C01H1G008450	TATA-box	TATA	1098	1102	core promoter element around -30 of transcription start	GTATAGGTTTTAGAACTTTTACGTTTCAAGGGGCCCGAGACCCATCGGGAACTCAAAATA
01H1G008450	C88_C01H1G008450	TATA-box	TACAAAA	1111	1118	core promoter element around -30 of transcription start	ACTACGCTACCTTTGAGCATTGTGCCTAATTTTATTAGAAACTTGCATAAATTCACTAGT
01H1G008450	C88_C01H1G008450	TATA-box	TATACA	1114	1120	core promoter element around -30 of transcription start	TCAGCAGATAAATTACTTACGTGTATTATAGTTTGTAATATTATTAGGGGTGTTAAATAG
01H1G008450	C88_C01H1G008450	TATA-box	TATA	1116	1120	core promoter element around -30 of transcription start	GTAGGTTGAGTTGAAATTAGAGATACTAAAATGAGTTGAAATAAATATTTGATTGAATCT
01H1G008450	C88_C01H1G008450	TATA-box	TATACA	1120	1126	core promoter element around -30 of transcription start	TAACCCGTTCAAGTTTACTTTTGGCTCAAATGGATTGGGCTCAAATGAGCATAAAATAGG
01H1G008450	C88_C01H1G008450	TATA-box	TATA	1122	1126	core promoter element around -30 of transcription start	TTGGATCTTGATCAACCTAATTTGACCCGCTTAATTTCAATAATTTTAATATATAGTTAT
01H1G008450	C88_C01H1G008450	TATA-box	ATTATA	1141	1147	core promoter element around -30 of transcription start	TTAAGTTTTATAACCATAATTTGAATTTCAACTGTAGAAAAATTAAAAAAGTAGGAGTTA
01H1G008450	C88_C01H1G008450	TATA-box	TATATAA	1142	1149	core promoter element around -30 of transcription start	TAAATAGATAAATAAATCCTAAAATATATAAAATAAATAGTAATTCAAATGAGTTAAAAC
01H1G008450	C88_C01H1G008450	TATA-box	TATATA	1143	1149	core promoter element around -30 of transcription start	TTGAATGAGTTGAGATTAAATCCAATTAAAATTATCTTGAGCCCAACCCTTAAAATTCCG
01H1G008450	C88_C01H1G008450	TATA-box	TATA	1145	1149	core promoter element around -30 of transcription start	AGTTTACCTATAGTTGAACTCATTTTTGACACCTCTAAATATTACATATCTTATCAGATT
01H1G008450	C88_C01H1G008450	TATA-box	TACAAAA	1160	1167	core promoter element around -30 of transcription start	TCAGTGCCTCTAAATATGTTCAGATATCTCAAATACATGGAGTCAAATCTAGCTGTAATT
01H1G008450	C88_C01H1G008450	TATA-box	TATACA	1163	1169	core promoter element around -30 of transcription start	TGTTCTAGATACATTATATCCAAAATGGATTCACATGTATCAGGGATACATAACAAATCT
01H1G008450	C88_C01H1G008450	TATA-box	TATA	1165	1169	core promoter element around -30 of transcription start	CCCCCGCCTCCCTCACCTCTCCCCCATTTAGCTCGCCACTATCCTCCATCTCGCTCGCCA
01H1G008450	C88_C01H1G008450	TATA-box	TATACA	1169	1175	core promoter element around -30 of transcription start	CTCTCTCATGTATATGGTATCCCAGACACATGTGAATCACTCCAGATACATAAGAAACTC
01H1G008450	C88_C01H1G008450	TATA-box	TATA	1171	1175	core promoter element around -30 of transcription start	TTAATTAATGGTAAGATAAGTAATATTTTAAAAGTAAAGATAATAATGATATATATAGTA
01H1G008450	C88_C01H1G008450	TATA-box	TATA	1181	1185	core promoter element around -30 of transcription start	GTGAAGTATGTCTATTATGTTTTTCCAATTTTATTGGGAAATGTTAATAAATATTGGTAT
01H1G008450	C88_C01H1G008450	TATA-box	TATA	1222	1226	core promoter element around -30 of transcription start	TTTGAGCTCAAATTTGTGAAAAATAGCGAGATTTTAGTTAGTTACAAAACATAATACTAG
01H1G008450	C88_C01H1G008450	TATA-box	TATA	1228	1232	core promoter element around -30 of transcription start	CATCTTGGTTGAAAATGTAATGAAATATATTGTATTCATGAACATAATAATAGCCAAACA
01H1G008450	C88_C01H1G008450	TATA-box	ATATAA	1234	1240	core promoter element around -30 of transcription start	TATTGTATTAGCGTACAAAATAAGTGTATACGCACATATATAATAGTAGTTCGGTAGCGG
01H1G008450	C88_C01H1G008450	TATA-box	TATA	1235	1239	core promoter element around -30 of transcription start	AATATTATATTCACGCGTATACAATATATCTCGTTAATTACATGTTTGCAAATAATAAAT
01H1G008450	C88_C01H1G008450	TATA-box	TATA	1259	1263	core promoter element around -30 of transcription start	GTATCCGCATATTTGCTATTAAACTCCAAAGTATCACTATATAATTTTTAAAAATGACTA
01H1G008450	C88_C01H1G008450	TATA-box	TATAAA	1414	1420	core promoter element around -30 of transcription start	CTATGAATGATAAATAGAGGGTTGAGTTAGCTAAGCCACATAATTTTCCCCTTTTATTTT
01H1G008450	C88_C01H1G008450	TATA-box	TATAA	1415	1420	core promoter element around -30 of transcription start	TTTCTCATTATGAAATTTCATATGATCCTTTCTTGTGTTACATAGTTCTCTATTCATTAG
01H1G008450	C88_C01H1G008450	TATA-box	TATA	1416	1420	core promoter element around -30 of transcription start	AACAAAGATTGGCCTAAAAGCAATTTGTGCTGTTTCCTTTTTTGTATCAATGGAATCTTT
01H1G008450	C88_C01H1G008450	TATA-box	ATATAT	1892	1898	core promoter element around -30 of transcription start	CATCATATTTTTCCTTTAAAAATCAGTAAATCATCACCCCTAAAAAAGACCTTAGTGATA
01H1G008450	C88_C01H1G008450	TATA-box	TATA	1893	1897	core promoter element around -30 of transcription start	ACGTGTGGTTTTCTAACACATAATAAATAAGATGTGACATAAAGCTAGTGCATGTGGGAT
01H1G008450	C88_C01H1G008450	TATA-box	ATATAA	1972	1978	core promoter element around -30 of transcription start	AAGGTACTTTGTCCCTAACCTCTTGTTATCTTATTTTGCATGGAATAACTTAAATTAAAT
01H1G008450	C88_C01H1G008450	TATA-box	TATA	1973	1977	core promoter element around -30 of transcription start	TCATTCACTCCCTAAAGAAGTGAAACAAAAAAGTTGAAACTTCATATAATATCATAATTT
01H1G008450	C88_C01H1G008450	as-1	TGACG	112	117		TGTTGGAGAAATTATTAAGA
01H1G008450	C88_C01H1G008450	AT~TATA-box	TATATA	50	56
01H1G008450	C88_C01H1G008450	AT~TATA-box	TATATA	52	58		>C88_C01H2G055920.1
01H1G008450	C88_C01H1G008450	AT~TATA-box	TATATA	77	83
01H1G008450	C88_C01H1G008450	AT~TATA-box	TATATA	79	85		AATTTGAATCGAACCGAATAACTAGAATGTTTTCAAAAGATTAATAATATATATAAATAT
01H1G008450	C88_C01H1G008450	AT~TATA-box	TATATA	647	653		AACCTAGGTCCTAGAGTTTTGGTGACGACTTTGGGCCTTTGTCCTTTAATTAGCCTTTAA
01H1G008450	C88_C01H1G008450	AT~TATA-box	TATATA	851	857		TTAATTAGATTTAAATAAAGATACTATTATAGAAGTCATCAAACAATATGGCAAAACCTA
01H1G008450	C88_C01H1G008450	AT~TATA-box	TATATA	853	859		TGCAAACACTTAAGATCAAACAATACGGTAACAAGGTTTTACATTCTTTAGTTTATTGGT
01H1G008450	C88_C01H1G008450	AT~TATA-box	TATATA	976	982		TAAGAATTGAAGTGCTTCTTCAAGAACACACTCGAGAATGAAATATTTTAATAATGGTGT
01H1G008450	C88_C01H1G008450	AT~TATA-box	TATATA	978	984		ATTTTGAGGTGATACTTTAAAAGTTAAAAAAAAAGTCTAAAATTAACCGAACTGTACCGA
01H1G008450	C88_C01H1G008450	AT~TATA-box	TATATA	998	1004		TACCAAAGAGGATTCGACATGATTGGGATGGTTTTAAAAAATATAATTTGATTATACAAT
01H1G008450	C88_C01H1G008450	AT~TATA-box	TATATA	1143	1149		ATAAAATATCTGAAAAATTGAGACGGTATAAATTTTTTTAAATAATCCACCAAATTGTTC
01H1G008450	C88_C01H1G008450	ABRE4	CACGTA	1788	1794		CATTAACCCCCTAATTTTGACTATCACTTCTTCTTCACTCAATCTCTCTTTTATTGATTA
01H1G008450	C88_C01H1G008450	Box 4	ATTAAT	36	42	part of a conserved DNA module involved in light responsiveness	TTTTTTGTGTGTGAAATTTGTTGCATAAAGCCTTTTTGGATAATTATTTGTTGTTGGTAT
01H1G008450	C88_C01H1G008450	Box 4	ATTAAT	149	155	part of a conserved DNA module involved in light responsiveness	TTTTATGGAAAAATTGTATATAATAGCAAATTATTAATTCAAATTAAATGCTATAAATAT
01H1G008450	C88_C01H1G008450	Box 4	ATTAAT	663	669	part of a conserved DNA module involved in light responsiveness	AGTTTGATTTAATTGTACCCCATAGCAAACTGTTGCTATTTCGCCTCTCTCCTGGTGAAT
01H1G008450	C88_C01H1G008450	Box 4	ATTAAT	1653	1659	part of a conserved DNA module involved in light responsiveness	CTCGCTCGCCACTCTCGTTCTCTCCCTCACCTCTCTCGCTTTTTATACAAATGCAAATGT
01H1G008450	C88_C01H1G008450	TCA	TCATCTTCAT	1337	1346		ATAAAATGCGTTTGTGTTTGTATAAAGCGAGAGAAAATTGTATATATACATATATTTTCG
01H1G008450	C88_C01H1G008450	TCA	TCATCTTCAT	1390	1399		TTCCCCTCTCTCCCCTCTCCCAGATCTAGCTCGCCACTCTCCCAAATCTCGCTCGCCAGT
01H1G008450	C88_C01H1G008450	TCA-element	CCATCTTTTT	1372	1381	cis-acting element involved in salicylic acid responsiveness	CTCTCCCTCGCCTCTCTCACTTATACAAACAGAAATGTATAAATTGTGTTTCTGTTTGTA
01H1G008450	C88_C01H1G008450	CAAT-box	CAAAT	57	62	common cis-acting element in promoter and enhancer regions	TAAAGCGAGAGAAAATTATATATACAAATGCAAATACATATATATTCGTCCTATACACTT
01H1G008450	C88_C01H1G008450	CAAT-box	CAAAT	73	78	common cis-acting element in promoter and enhancer regions	ATAATTATACAATACAAATATTCTCCTGCCCAGTTCTCTTTTGCCTTTCTCTCTTTCTCG
01H1G008450	C88_C01H1G008450	CAAT-box	CAAT	193	197		CTTTATACAAACACAGATTATACAATTGATCTTTTGTATATGTATACCGAAACAGAAACA
01H1G008450	C88_C01H1G008450	CAAT-box	CAAT	230	234		TATTATATACAACTGCTTTCTTTTGTATATGTATAGCGAAATATACATATTTATGTTTGC
01H1G008450	C88_C01H1G008450	CAAT-box	CCAAT	264	269	common cis-acting element in promoter and enhancer regions	TGTGGAGTGCAATTATGCAAGCTATAGCTATAACATATAAATATGATTTTTGTGTTTGCT
01H1G008450	C88_C01H1G008450	CAAT-box	CAAT	275	279		ATATGTGAAAGTTGCTCTCTTTTTATCGTCGTGGGATGCCCAATTTTGCAAAAGATATTT
01H1G008450	C88_C01H1G008450	CAAT-box	CCAAT	412	417	common cis-acting element in promoter and enhancer regions	ACTCTCATATTGGAGAGATGAAGAAGAAGAAGAAGAAATACGATCAATAAAAAAACGGAA
01H1G008450	C88_C01H1G008450	CAAT-box	CAAAT	436	441	common cis-acting element in promoter and enhancer regions	AACAAAATGAAGAAGAAATTTTTATTAGACTTTATAGAAGAACAAATGAAAATAAAGGAT
01H1G008450	C88_C01H1G008450	CAAT-box	CAAT	447	451		TTTTTTGGTCCTTTTTTAAAAAGAAAATGGATCGTGAGACTAACTCAATTTCAAAATTAG
01H1G008450	C88_C01H1G008450	CAAT-box	CAAT	467	471		CTTATTAACAAAGAATTGTCAAATATCACACAAGAACTCAACAACCCATTCTCTCATCAA
01H1G008450	C88_C01H1G008450	CAAT-box	CAAAT	501	506	common cis-acting element in promoter and enhancer regions	TATGGTACAATTCAACATTTTTTGAGGGAAAATTTTGTGATGCATGCACAGTTTGATGGT
01H1G008450	C88_C01H1G008450	CAAT-box	CAAT	504	508		GATTTTTGTCTGTATTGCTCTAATTCTCTGAAAATATTAATAGGTGTGTATGGCTACTTT
01H1G008450	C88_C01H1G008450	CAAT-box	CAAT	550	554		AAAAATAATGCATTTTCAAAGAATTTGATACGAGTGCGATAACATTTTTGAAGAGTTTGA
01H1G008450	C88_C01H1G008450	CAAT-box	CAAT	563	567		GCAACATACAATTTTTTATTATTATTATCTTTTTGCTCCTTGTTCTTTGTACGTGTCTTT
01H1G008450	C88_C01H1G008450	CAAT-box	CAAAT	586	591	common cis-acting element in promoter and enhancer regions	TTCTTTTTGTCAAAGTTAATAACATCATCAACATTGTATCTATCGACACCACAAGACTTG
01H1G008450	C88_C01H1G008450	CAAT-box	CAAAT	616	621	common cis-acting element in promoter and enhancer regions	TAGTCCAAATGCTATTTGCAAGTTGACAAAGATATATTCTAATCAAAGTCATCAAAGTTA
01H1G008450	C88_C01H1G008450	CAAT-box	CAAT	643	647		TCCAATCATAATAAGTACACTTACTTTAGTGTTTCATTACAACAATCAATCATATAAGTC
01H1G008450	C88_C01H1G008450	CAAT-box	CAAAT	657	662	common cis-acting element in promoter and enhancer regions	ATTAACAAGAATTAGTCAAT
01H1G008450	C88_C01H1G008450	CAAT-box	CAAAT	670	675	common cis-acting element in promoter and enhancer regions
01H1G008450	C88_C01H1G008450	CAAT-box	CAAT	702	706		>C88_C01H3G120640.1
01H1G008450	C88_C01H1G008450	CAAT-box	CAAAT	716	721	common cis-acting element in promoter and enhancer regions
01H1G008450	C88_C01H1G008450	CAAT-box	CAAT	719	723		ACCTTCAATAATTGCAGTTGAGAAAATTGTGTGAATACTCAATTAACGTATGTTATTTAA
01H1G008450	C88_C01H1G008450	CAAT-box	CAAAT	798	803	common cis-acting element in promoter and enhancer regions	TTTATACTAACAAATACTTATAACAATAACTTTGGAGAAACATAAATAATAAGTTTAAAA
01H1G008450	C88_C01H1G008450	CAAT-box	CAAAT	804	809	common cis-acting element in promoter and enhancer regions	CATATACTCAAAAATAACAATTAATAACATAATCATAAATTAATGACCGTAAAAAAAACA
01H1G008450	C88_C01H1G008450	CAAT-box	CAAT	847	851		TAGTATGATCTGTAACAATATTATAAAACAGAAAGGAAAAAATCAACCTCACTGAATGTA
01H1G008450	C88_C01H1G008450	CAAT-box	CAAT	942	946		TAGTGTCCCCTTAAGGAAATTATTCTCCTCTAGTACCCGAGGTTCAAAGGAATAAATCCT
01H1G008450	C88_C01H1G008450	CAAT-box	CAAAT	990	995	common cis-acting element in promoter and enhancer regions	TTCAGGATAGAACGATTCTTTTCACCAGTGTATTGATACAAAAACAATGGTGTCAGTGAG
01H1G008450	C88_C01H1G008450	CAAT-box	CAAT	1029	1033		CCACTCAACAGAAGCAAAGTATACGAATATTTAATTGTTTAGAAGAAGAAGAATTTCAGA
01H1G008450	C88_C01H1G008450	CAAT-box	CAAAT	1034	1039	common cis-acting element in promoter and enhancer regions	ATTTTTGTTGTTTCAAAATCAGAGGAAATTCCTCTATTTATAGACAACAAAAGGTAGTGT
01H1G008450	C88_C01H1G008450	CAAT-box	CAAT	1102	1106		CATCAAATATTTATTGTGTCTTATCGGAAAGGTCACAACTCTTTGGAAAAGTTACAACTC
01H1G008450	C88_C01H1G008450	CAAT-box	CAAT	1104	1108		TCCGGAAAGATCACAACATTTCATAAAAGTCACAACTCTTCATAAGAGTCACAAATTTTC
01H1G008450	C88_C01H1G008450	CAAT-box	CAAAT	1138	1143	common cis-acting element in promoter and enhancer regions	ATTAAAGTAACAACTTTTCATGAAAGTCGCAACTCTTCATATTTCATTGAAAGCTCTAAT
01H1G008450	C88_C01H1G008450	CAAT-box	CAAT	1209	1213		AAATGACATTGGCCTTCAATCTATATTGTACCATCCTTAGACAAAAAAATGATTAACTCA
01H1G008450	C88_C01H1G008450	CAAT-box	CCAAT	1328	1333	common cis-acting element in promoter and enhancer regions	AATCATCAAAGGTAAGGTAAGATTATCGAGAAACGGTAGACTATTGCATGCAACAATGCA
01H1G008450	C88_C01H1G008450	CAAT-box	CAAT	1367	1371		AGTATACATAGGATTAGAGGAGAAACATTCACAATTTCAAAATTAAAAAGAAAATTCTCA
01H1G008450	C88_C01H1G008450	CAAT-box	CAAAT	1426	1431	common cis-acting element in promoter and enhancer regions	AGGTATAACTGTTATATATTCATCTGAGCTAGCTAATTCACATAGTTTGGCTCAATACTT
01H1G008450	C88_C01H1G008450	CAAT-box	CAAAT	1437	1442	common cis-acting element in promoter and enhancer regions	TATTTTGGTACCAGTTAGTTAAATTTAAGTTTGACCAGGTATTCCTATATGGCGATCAAT
01H1G008450	C88_C01H1G008450	CAAT-box	AGCTCAATTTCA	1479	1490	common cis-acting element in promoter and enhancer regions	TGCTTAATTAAGTTCAATGGGGGGCTGATATTTATACATATCGAAGATTTGGTGGAAGCT
01H1G008450	C88_C01H1G008450	CAAT-box	CAAT	1483	1487		TAATTTGTAAGATGGTGATAACAGTTGTAAAGGTTTCTGCGAAGATGGGAAGGCTAGTTT
01H1G008450	C88_C01H1G008450	CAAT-box	CAAT	1512	1516		TAGAAATAAATAAATTAAAAGATAATTCTGATTCGTAATGATACCCTAGAGTTCTCTTTA
01H1G008450	C88_C01H1G008450	CAAT-box	CAAAT	1517	1522	common cis-acting element in promoter and enhancer regions	TATATATATTATTTACATTTTTTATTCTTTCGCTGGTTAATATTCACAAAATTGTTAATT
01H1G008450	C88_C01H1G008450	CAAT-box	CAAT	1552	1556		ATTCCTATCATTAGTAAATAGTAAGAAGTTATGTTTAAGCTTATGATGTACTTCCAAAAT
01H1G008450	C88_C01H1G008450	CAAT-box	CAAT	1556	1560		GAGTCCAAAAATATTATTTTTCTTTATAAAATGACTATAAGGTACATTTTAATTTTTTTT
01H1G008450	C88_C01H1G008450	CAAT-box	CAAT	1566	1570		AAAAGTTAAATATATTAAATCATACTCCCTCACTTTTACGTGTCATAGTTTGACTTGACA
01H1G008450	C88_C01H1G008450	CAAT-box	CAAT	1631	1635		CACCTATTAAGAAAATAATTAATGATATACGTATTTTACCAAACTATCCCCTATTAAATG
01H1G008450	C88_C01H1G008450	CAAT-box	CAAAT	1700	1705	common cis-acting element in promoter and enhancer regions	ATGTCTTAAAAAATAATTTGGAAAATAAGTATTTAATCTTGAGGGTAAAACACAAAAAAA
01H1G008450	C88_C01H1G008450	CAAT-box	CAAT	1746	1750		AATTACCGTCTTTCTTTGATACGTCAAAAGTGACAAGTAAAAATGAAAATCTATTATAGA
01H1G008450	C88_C01H1G008450	CAAT-box	CAAT	1758	1762		AATTAGTAACAAGTAAAAATGAACGGGAGAGTATAATTATATAAGGACCAAAATAAAATT
01H1G008450	C88_C01H1G008450	CAAT-box	CAAT	1777	1781		TTACCATTAATCTATTTTTAATTTTTTTCATCTTTTGTTTTGTTTCAAAATAAAAATATA
01H1G008450	C88_C01H1G008450	CAAT-box	CAAT	1831	1835		TTGGATGTATTTACATATAATTTATGATTCTTTATTTACTGCATACCTTATATATTTTTT
01H1G008450	C88_C01H1G008450	CAAT-box	CAAAT	1866	1871	common cis-acting element in promoter and enhancer regions	ATTTCTTAATTTAATTTTTTAATATTTGGGGGAAAAAAGGCTAGTCCATGGTAGAATATT
01H1G008450	C88_C01H1G008450	CAAT-box	CAAAT	1874	1879	common cis-acting element in promoter and enhancer regions	CTAGAGAATTGTGGGAATTTCTCAGGTAGAACCTAAAATATCATAGATATTTCTTGAAAA
01H1G008450	C88_C01H1G008450	CAAT-box	CCAAT	1922	1927	common cis-acting element in promoter and enhancer regions	GTCCTTAGAAAATTCTAGACACACAGAGAATTCTAGAATAATGACTACTTTGTAGATATA
01H1G008450	C88_C01H1G008450	CAAT-box	CAAT	1923	1927		TAAGGACTGACATAATAATTATTATTTATATTGTAACCCCTAAGTTAGTATATAAATAGA
01H1G008450	C88_C01H1G008450	CAAT-box	CAAT	1963	1967		TGAACATTCATTTACAAATC
01H1G008450	C88_C01H1G008450	CAAT-box	CAAT	1967	1971
01H1G008450	C88_C01H1G008450	CAAT-box	CAAT	1997	2001		>C88_C01H3G103610.1
01H1G008450	C88_C01H1G008450	Unnamed__1	CGTGG	1289	1294
01H1G008450	C88_C01H1G008450	G-box	CACGAC	1287	1293	cis-acting regulatory element involved in light responsiveness	TATATATATGGTAACATTTTGCAAATATATATAAATATAACCTAGGTCCTAGAGTTTTGG
01H1G008450	C88_C01H1G008450	G-box	TACGTG	1788	1794	cis-acting regulatory element involved in light responsiveness	TGACGACTTTGGGCCTTTGTCCTTTAATTAGCCTTTAATTAATTAGATTTAAATAAAGAT
01H1G008450	C88_C01H1G008450	circadian	CAAAGATATC	1887	1896	cis-acting regulatory element involved in circadian control	ACTATTATAGAAGTCATCAAACAATATGGCAAAACCTATGCAAACACTTAAGATCAAACA
01H1G008450	C88_C01H1G008450	circadian	CAAAGATATC	1913	1922	cis-acting regulatory element involved in circadian control	ATACAGTAACAAGGTTTTACATTATTTAGTTTATTGGTTAAGAATTGAAGTGCTTCTAAC
01H1G008450	C88_C01H1G008450	ABRE3a	TACGTG	1788	1794		AAGGTTTTACATTATTCAGTTTATTGGTTAAGAATTGAAGTGCTTCTTCAAGAACACACT
01H1G008450	C88_C01H1G008450	Gap-box	CAAATGAA(A/G)A	1426	1435.5	part of a light responsive element	TGAGAATGAAATACTTTAATAATGGTGTATTTTGAGGTGATACTTTAAAAGTTAAAAAAA
01H1G008450	C88_C01H1G008450	TGACG-motif	TGACG	112	117	cis-acting regulatory element involved in the MeJA-responsiveness	AAGTCAAAAATTAACCAAACTGTACCGATACCAAAAAGAATTCGACATGATTGGGATGGT
01H1G008450	C88_C01H1G008450	ERE	ATTTTAAA	486	494		TTTAAAAAATATAATTTGATTATACAATATAAAATATCTAAAAAATTGAGACAGTAAATT
01H1G008450	C88_C01H1G008450	MYB-like sequence	TAACCA	374	380		TTTTTTAAAATAACCCACCAAATTGTTCCATTAACCCCCTAATTTTGAGTATCACCTCTT
01H1G008450	C88_C01H1G008450	MYB	TAACCA	374	380		CTTCACTCAATCTCTCTTTTAATTGATTATTTTTTGTGTGTGAAATTTGTTGCATAAAGC
01H1G025120	C88_C01H1G025120	AT-rich sequence	TAAAATACT	1026	1035	element for maximal elicitor-mediated activation (2copies)	CTTTTTGGATAATTATTTGTTGTTGGTATTTTTATGGGAAAATTGTAATAGCAAATTATT
01H1G025120	C88_C01H1G025120	I-box	GGATGAGATAAGATT	405	419	part of a light responsive element	AATTCAAATTAAATGCTATAAATATAGTTTGATTTAATTGTACCCCATAGCAAATTGTTG
01H1G025120	C88_C01H1G025120	I-box	cCATATCCAAT	1047	1057	part of a light responsive element	CTATTTCGCCTCTCTCCTGGTGAATCTCGCTCGCCACTCTCATTCTCTCCCTCGCCTCTC
01H1G025120	C88_C01H1G025120	I-box	AAGATAAGGCT	1642	1652	part of a light responsive element	TCGCTTTTTATACAAATGCAAATGTATAAAATGTGTTTGTGTTTGTATAAAGCGAGAGAA
01H1G025120	C88_C01H1G025120	I-box	gGATAAGGTG	1866	1875	part of a light responsive element	AATTGTATATATACATATATTTTCGTTCCCCTCTCCCAGATCTCGCTCGCCACTCTCCCA
01H1G025120	C88_C01H1G025120	AAGAA-motif	GAAAGAA	998	1005		AATCTCGCTCGCTAGTCTCTCCCTCGCCTCTCTCGCTTATACAAACAGAAATGTATAAAT
01H1G025120	C88_C01H1G025120	MYC	CAATTG	639	645		TGTGTTTCTGTTTGTATAAAGCGAGAGAAAATTATATATACACATGCAAATACATATATA
01H1G025120	C88_C01H1G025120		motif_sequence	595	599	short_function	TTCGTCCTATACACTTATAATTATACAATACAAATATTCCCCTGCCCAGTTCTCTTTTGC
01H1G025120	C88_C01H1G025120		motif_sequence	723	727	short_function	CTTTCTCTCTTTCTCGCTTTATACAAACACAGATTATACAATTGATCTTTTGTATATGTA
01H1G025120	C88_C01H1G025120		motif_sequence	765	769	short_function	TATCGAAACAAAAACAAATTATATACAATTGCTTTTTTTTGTATATGTATAGCGAAATAT
01H1G025120	C88_C01H1G025120		motif_sequence	1763	1767	short_function	ACATATTTATGTTTGTTATGGAGCGCAATTATGCAAACTATAGCTATAACATATAAATAT
01H1G025120	C88_C01H1G025120		motif_sequence	1785	1789	short_function	GATTTTTGTGTTTGCTATATGTGAAAGTTGCTCTCTTTTTATCGTCGTGGGATACCCATT
01H1G025120	C88_C01H1G025120	ATCT-motif	AATCTAATCC	694	703	part of a conserved DNA module involved in light responsiveness	TTTGCAAAAGATATTTACTCTCATAGTGGAGAGATGAAGAAGAAGAAGAAGAAATACGAT
01H1G025120	C88_C01H1G025120	Myb	CAACTG	1990	1996		CAATAAAAAGACAGAAAACAAAATGAAGAAGAAAATTGTATTTGCCTTTATAGAAGAACA
01H1G025120	C88_C01H1G025120	GCN4_motif	TGAGTCA	1956	1963	cis-regulatory element involved in endosperm expression	AATGAAAATAAAGGATTTTTTTAGTCTTTTTTTAAAAAGAAAATGTCCCGTGAGACTAAC
01H1G025120	C88_C01H1G025120	ARE	AAACCA	1250	1256	cis-acting regulatory element essential for the anaerobic induction	TCAATTTCAAAATTAGCTTATGAACAAAGAATTGTCAAATATCACACAAGAACTAAACAA
01H1G025120	C88_C01H1G025120	ARE	AAACCA	1260	1266	cis-acting regulatory element essential for the anaerobic induction	TCCATTCTCTCAATCAATACGGTACAATTCAACATTTTTTTAGGGAAAATTTTGTGATGC
01H1G025120	C88_C01H1G025120	ARE	AAACCA	1466	1472	cis-acting regulatory element essential for the anaerobic induction	ATGCACAGTTTGATGGTGATTTTTGTCTGTATTGCTCGAATTCTTTGAAAATATTAATAG
01H1G025120	C88_C01H1G025120	ARE	AAACCA	1601	1607	cis-acting regulatory element essential for the anaerobic induction	GTGTGTATGACTACTTTAAAAATAATGCATTTTCAAAGAATTTGATACGAGTGCGACAAC
01H1G025120	C88_C01H1G025120	ARE	AAACCA	1611	1617	cis-acting regulatory element essential for the anaerobic induction	ATTTTTTAAGAGTTTGAGCAACATACAATTTTTTATTATTGATTATCTTTTTGCTCCTTG
01H1G025120	C88_C01H1G025120	ABRE	ACGTG	738	743	cis-acting element involved in the abscisic acid responsiveness	TTCTTTGTAAGCGTCTTTTTCTTTTTGTCAAAGTTAATAACATCATCAACATTGTATCTA
01H1G025120	C88_C01H1G025120	ABRE	CACGTG	837	843	cis-acting element involved in the abscisic acid responsiveness	TCGACACCACAAGACTTGTAGTCCAAATGCTATTTGCAAGTTGACAAGGATCTATTCTAA
01H1G025120	C88_C01H1G025120	ABRE	ACGTG	838	843	cis-acting element involved in the abscisic acid responsiveness	TCAAAGTTATCCAATCATAATTAAGTACACTTACTTTAGTGTTTCATTACAACAATAGTC
01H1G025120	C88_C01H1G025120	ABRE	ACGTG	887	892	cis-acting element involved in the abscisic acid responsiveness	ATTAACAAGAATTAGTCAAT
01H1G025120	C88_C01H1G025120	ABRE	GACACGTGGC	1271	1280	cis-acting element involved in the abscisic acid responsiveness
01H1G025120	C88_C01H1G025120	ABRE	CACGTG	1273	1279	cis-acting element involved in the abscisic acid responsiveness	>C88_C01H3G131690.1
01H1G025120	C88_C01H1G025120	ABRE	ACGTG	1274	1279	cis-acting element involved in the abscisic acid responsiveness
01H1G025120	C88_C01H1G025120	ABRE	ACGTG	1296	1301	cis-acting element involved in the abscisic acid responsiveness	AGAATATCCAACTGCAAGACAATCAGAAGGCCAAGAGGTTACCCTATGACGAAGGAATAA
01H1G025120	C88_C01H1G025120	ABRE	ACGTG	1363	1368	cis-acting element involved in the abscisic acid responsiveness	GAATGTAAAGCAGACTATAATACCCAAATCTACTTGTATCATAAGGCTTCACTAATCCTC
01H1G025120	C88_C01H1G025120	ABRE	ACGTG	1431	1436	cis-acting element involved in the abscisic acid responsiveness	CATGAAATCTACACAAGTAGCAAATACAGTTGTCGTACCTGCATACGACAATAACATTAG
01H1G025120	C88_C01H1G025120	ABRE	GACACGTGGC	1451	1460	cis-acting element involved in the abscisic acid responsiveness	ATTTGAAGGATGGTTAGCCGATTTTACATGAAAACACCATAAAAGAAAGCTATTGAATTT
01H1G025120	C88_C01H1G025120	ABRE	CACGTG	1453	1459	cis-acting element involved in the abscisic acid responsiveness	ACAAACATTTAACTTGTTTTGTTATGTCAAAACTTAATTATCAAGACATAACTAATGTTA
01H1G025120	C88_C01H1G025120	ABRE	ACGTG	1454	1459	cis-acting element involved in the abscisic acid responsiveness	CTTCTCTAATTGGTGACAGAAAACCAACAGATTGAGTGGATAAATCTTGACAAGGAAGCT
01H1G025120	C88_C01H1G025120	ABRE	ACGTG	1502	1507	cis-acting element involved in the abscisic acid responsiveness	AAGTCTAGAGTTTGTGATAAATCTTGATGGCAGGCAATAATAGTAGATGATCCAAAAGTA
01H1G025120	C88_C01H1G025120	ABRE	ACGTG	1566	1571	cis-acting element involved in the abscisic acid responsiveness	GATACAACTCAAGAAAGATCATAACTACAAAGATTATTAACAAATATTGTGAAATCTTGA
01H1G025120	C88_C01H1G025120	ABRE	GACACGTGGC	1586	1595	cis-acting element involved in the abscisic acid responsiveness	CAGATAAATCTTGACAAGTATCTCAATAAAGCAAAGTCTAGAGTTTGTGATAAATCTTGA
01H1G025120	C88_C01H1G025120	ABRE	CACGTG	1588	1594	cis-acting element involved in the abscisic acid responsiveness	TGGCAGGCAATAGTAGTAGATGATCCAAAAGTAGATACGACTCAAGAAAGATCATAACTA
01H1G025120	C88_C01H1G025120	ABRE	ACGTG	1589	1594	cis-acting element involved in the abscisic acid responsiveness	CAAAGATTATTAACAAATATTCTGAAATCTTGACAAGTATCTCAAGAAAGTAAAGTTTAG
01H1G025120	C88_C01H1G025120	MBS	CAACTG	1990	1996	MYB binding site involved in drought-inducibility	AGTTTGTGATAAATCTTGATGGCAGGCAGTAATAGTAGATGATCCAAAGTAGATACAACT
01H1G025120	C88_C01H1G025120	W box	TTGACC	188	194		CAAGAAAGATCATAACCACAAACATTATTAACTGCAATTCTAACCCAAGAACTTCAGAAT
01H1G025120	C88_C01H1G025120	ERE	ATTTTAAA	589	597		GTGAAACTGCTTAAAACTTGGATTTTAAAAATAAATTCATGTTCCCGTCATCCTGGAAAC
01H1G025120	C88_C01H1G025120	TGACG-motif	TGACG	1298	1303	cis-acting regulatory element involved in the MeJA-responsiveness	AAGAAACTGAACAATTAAATCAAGAAACAAGTAAATCAACATGGGATTAACAGAAATTGA
01H1G025120	C88_C01H1G025120	TGACG-motif	TGACG	1365	1370	cis-acting regulatory element involved in the MeJA-responsiveness	ACAAACTTCGATTATCAAAATAAACTCCTAACCTTTAATGAAGAAACAAGTAAACCACTT
01H1G025120	C88_C01H1G025120	TGACG-motif	TGACG	1429	1434	cis-acting regulatory element involved in the MeJA-responsiveness	CTCATTCTCGCTATGTTTTGTTCTTAAAATTCTGCATTCCCATTACTTATATATATAGAG
01H1G025120	C88_C01H1G025120	TGACG-motif	TGACG	1500	1505	cis-acting regulatory element involved in the MeJA-responsiveness	AGATTATAGAAGGCGGAGAACTATTCGTTTTAAGTTTAAAACGGTAACCTTTTAATTTTT
01H1G025120	C88_C01H1G025120	TGACG-motif	TGACG	1564	1569	cis-acting regulatory element involved in the MeJA-responsiveness	GACGCGCTTTTCACTTTCTTTCCTAAAAAAATTACTATTTATTTTTTTAATTATTAAACA
01H1G025120	C88_C01H1G025120	ABRE3a	TACGTG	738	744		TAACACACGCAACATTTTTTTAAGTATGTTTTAAAAAAATTAAATATTTTTGGTAAGTAG
01H1G025120	C88_C01H1G025120	G-box	TACGTG	738	744	cis-acting regulatory element involved in light responsiveness	ATGATTTTTTACAAAACGGTTAGATATCGTTTGGTCCCAAATAAAGTTATTATAAAATTA
01H1G025120	C88_C01H1G025120	G-box	ACACGTGT	836	844	cis-acting regulatory element involved in light responsiveness	TAGTTTTGAGATTATAGTTATTTGATTATTTTATTCCACCTCTCAAGTGGAATAAAATAA
01H1G025120	C88_C01H1G025120	G-box	CACGTG	837	843	cis-acting regulatory element involved in light responsiveness	GGGAAAATTGTATGAAATAACAAATTATTAATTCAAATTAAATGTTATAATCATAATTTA
01H1G025120	C88_C01H1G025120	G-box	CACGTC	887	893	cis-acting regulatory element involved in light responsiveness	TTTTTATTTTAATTCGCAGCAAACATCCCCTTTTTTGCCATCTGATTCGGTATACAATTA
01H1G025120	C88_C01H1G025120	G-box	ACACGTGGC	1272	1281	cis-acting regulatory element involved in light responsiveness	GCCATTTTCGATATACAATTATTCATTTTATACATTTTGGTATAAAATGTGTTTGTGTTT
01H1G025120	C88_C01H1G025120	G-box	CACGTG	1273	1279	cis-acting regulatory element involved in light responsiveness	ATATAAAGCGAGAGAAAATTGTATGTAAAAATACAAATACATATATTTTCGTCCTATACA
01H1G025120	C88_C01H1G025120	G-box	CACGTC	1296	1302	cis-acting regulatory element involved in light responsiveness	CTTATAATTATACAAATACAAATCTTATTATACGAATTACAATGTATAGATGAATTTATA
01H1G025120	C88_C01H1G025120	G-box	CACGTC	1363	1369	cis-acting regulatory element involved in light responsiveness	CAAAACTGAACAATTTGTATAAAATTGAATGTTTGTAGTGAATTATACAAATCAAAAGCT
01H1G025120	C88_C01H1G025120	G-box	CACGTC	1430	1436	cis-acting regulatory element involved in light responsiveness	CTATAACAAACATAAAATTTGCTATGGAACGCAATTATGCAAACTATAACTATAACATAC
01H1G025120	C88_C01H1G025120	G-box	GCCACGTGGA	1451	1460	cis-acting regulatory element involved in light responsiveness	AAATATGATTTTTATGTTTGTTATATGTGAAAATTGTTTTTCTTTTTTTAATTCACTACT
01H1G025120	C88_C01H1G025120	G-box	CACGTG	1453	1459	cis-acting regulatory element involved in light responsiveness	CAAATCAAATAACAAGTGTTTTTTTTTTGTTTTGGTCAATCAAATTACAAATTTAATTTT
01H1G025120	C88_C01H1G025120	G-box	CACGTC	1501	1507	cis-acting regulatory element involved in light responsiveness	ATTTTTTAAAAAAAGAGAAAGAAAATCATTCTCTAGTTCAATTCCTAATATGAAAAATCC
01H1G025120	C88_C01H1G025120	G-box	CACGTC	1565	1571	cis-acting regulatory element involved in light responsiveness	TGGATAAGAATAGCTTTTTATGAATTCGAATTAGTCAAGCATCCGTATCAATATCATTGA
01H1G025120	C88_C01H1G025120	G-box	GCCACGTGGA	1586	1595	cis-acting regulatory element involved in light responsiveness	GAAACCAATAAAGAAAAATG
01H1G025120	C88_C01H1G025120	G-box	CACGTG	1588	1594	cis-acting regulatory element involved in light responsiveness
01H1G025120	C88_C01H1G025120	Unnamed__1	GAATTTAATTAA	368	379	60K protein binding site	>C88_C01H3G123360.1
01H1G025120	C88_C01H1G025120	Unnamed__1	CGTGG	1275	1280
01H1G025120	C88_C01H1G025120	Unnamed__1	CGTGG	1295	1300		CTTAAATACTACATATTATATATTAATTATACTATACTATAAATGACTTAAATACTTCAT
01H1G025120	C88_C01H1G025120	Unnamed__1	CGTGG	1362	1367		ATTATCTATTACAATAATTAACAATTATTTGACACTTTAAATTCTATCAATGCCATATAA
01H1G025120	C88_C01H1G025120	Unnamed__1	CGTGG	1432	1437		ATTAGGATAAAAAACCTAACATATAATATTTAAATATATTTAAAAATACTATAAGTAATA
01H1G025120	C88_C01H1G025120	Unnamed__1	CGTGG	1452	1457		CTATACATTACAATAATTAACAGCTTAGTTATTTAAAACTTATATACAAAATTTAATTGA
01H1G025120	C88_C01H1G025120	Unnamed__1	CGTGG	1503	1508		CTCTCTAAATTCTATTGGTACCACATAAAATGGATTATATGATAAACATATATTGTTTGA
01H1G025120	C88_C01H1G025120	Unnamed__1	CGTGG	1567	1572		AATTGACGCAAAAGAAACAATAAATTACAATAATTAATAAAAAAAATAGTCGACGAAATT
01H1G025120	C88_C01H1G025120	Unnamed__1	CGTGG	1587	1592		GACGAAAAACAAATTATAAATTACAATAATTAACAAAATAAATCTCTCGACTCCAACAAA
01H1G025120	C88_C01H1G025120	CAAT-box	CAAT	76	80		TCTATCAATTAATGCCACATAAATTGGGACATGGCAAATAACATATATTATTAAAAAATT
01H1G025120	C88_C01H1G025120	CAAT-box	CAAT	113	117		AGGTTCAAAATGTACTATAAAATACAAAAATTAACAACTTAATATATTAAAGAGACATAT
01H1G025120	C88_C01H1G025120	CAAT-box	CAAT	148	152		AAAAAAGGGTTAATATTTGAAATTCTGCATCTGCCACATAAATTAGAACAAATAGATTAA
01H1G025120	C88_C01H1G025120	CAAT-box	CAAT	191	195		TAAATATTATTTCCAAAATTATGTTAAAAAAAGTACTACAAATCACAATAGCTAACAATT
01H1G025120	C88_C01H1G025120	CAAT-box	CAAT	215	219		TAAAATATTTTTAAAATCATATAAAAATTTCAATAACTTCTCAAATTCCATAATATGACA
01H1G025120	C88_C01H1G025120	CAAT-box	CAAT	268	272		TAAATTTTTTTAAAAAGTGTTATAAATCATAATAAATTGTACAATATTTTAACTACTTTA
01H1G025120	C88_C01H1G025120	CAAT-box	CAAT	352	356		AAAGTATTATAAATTGTAATAAATAATACAACAATTTAAATTACTTATTACTTCAAATTT
01H1G025120	C88_C01H1G025120	CAAT-box	CAAT	368	372		AACGACTTAAAAATATTTTTTTAAATGTATTAAAATTTTGGTTAATTGTCAAAACTTTAC
01H1G025120	C88_C01H1G025120	CAAT-box	CAAAT	400	405	common cis-acting element in promoter and enhancer regions	ATGTGCCACATAAATTGGGACATGGAGAGTCACACATATTTTTTTTTTAAAAATTACATT
01H1G025120	C88_C01H1G025120	CAAT-box	CCAAT	424	429	common cis-acting element in promoter and enhancer regions	AAAAGTATTCTATCAATTAACAACATATATTGTTTGAAATTGACGGGAAAAAAAACTATA
01H1G025120	C88_C01H1G025120	CAAT-box	CAAT	435	439		AATTACAATAATTAACAAAATAAATCTCTCAACTCCAACAAATCTATCAATTAATGTCAC
01H1G025120	C88_C01H1G025120	CAAT-box	CAAT	467	471		ATAAATTGGGACATGGCAAATAACATATATTATTAAAAAATTAGGTTCAAAATGTACAAT
01H1G025120	C88_C01H1G025120	CAAT-box	CAAAT	480	485	common cis-acting element in promoter and enhancer regions	AAAATACAATAATTAACAACTTAATATATTAAAGAGACATATAAAAAATGCTTAATATTT
01H1G025120	C88_C01H1G025120	CAAT-box	CCAAT	534	539	common cis-acting element in promoter and enhancer regions	AAAATTCTGCGTGTGCCACATAAATTAGAACAAACAGAGTAATACATATTTTTTTCAAAA
01H1G025120	C88_C01H1G025120	CAAT-box	CAAT	535	539		TTATGTTAAAAAAAAGTACTACAAATCACAATAGCTAAAAATTTAAAATATTTTTAAAAT
01H1G025120	C88_C01H1G025120	CAAT-box	CAAAT	555	560	common cis-acting element in promoter and enhancer regions	CATATAAAAATTTCAATAACTTCTCAAGTTCCATAATATGACATAAATTAAAATAATAAA
01H1G025120	C88_C01H1G025120	CAAT-box	CAAAT	562	567	common cis-acting element in promoter and enhancer regions	AAAAAAATATATTGGGCCCCGTGCTGGCACGGGGTCCTATATCTAGTATATTTAATATGT
01H1G025120	C88_C01H1G025120	CAAT-box	CAAAT	600	605	common cis-acting element in promoter and enhancer regions	ATTAAGTAAATAATATTATTTTGATCCTTAATATATGCAAAATGGATATTATTTTTGTGC
01H1G025120	C88_C01H1G025120	CAAT-box	CAAT	639	643		TAACCCTAAAATTAACCATTCTCTGTTAAAAACTAATTGTCTGCCTCCCAAGTTCTTTTT
01H1G025120	C88_C01H1G025120	CAAT-box	CAAT	641	645		TATCAAATAATTTAACGCAATTTATCTTTTAGATATATATGTCCTTCTCCTGTACGAATT
01H1G025120	C88_C01H1G025120	CAAT-box	CAAT	663	667		CAGATGTACAGCAGAGAGCAGAAACAGTAATTTTTTCGAAAAAAGTGAGTAGAAATGAAG
01H1G025120	C88_C01H1G025120	CAAT-box	CAAAT	756	761	common cis-acting element in promoter and enhancer regions	ATAAATCCACCAATGTTGTTGCAAATAAGCAGATCCTATATTAAACTAGTCAAAGCTGAC
01H1G025120	C88_C01H1G025120	CAAT-box	CAAT	855	859		AATTTTCAAAGGTGTTTGGTAGACATTTTTCTAACACTGAAACTCCAACTACCAACTCCA
01H1G025120	C88_C01H1G025120	CAAT-box	CAAAT	925	930	common cis-acting element in promoter and enhancer regions	TTGTTGATGCTTCATTAGCTGTTCCCATTTCAGCTTCATCCATGGAATCCGATAACTCAA
01H1G025120	C88_C01H1G025120	CAAT-box	CCAAT	970	975	common cis-acting element in promoter and enhancer regions	AGGTAGATTTTTTTATGTCTCTCTGTTTTGGCGCACACCCACCAAAAAACACAAAGTTGA
01H1G025120	C88_C01H1G025120	CAAT-box	CAAT	971	975		AAGGAGCTAATTTTGAGCTGAACGAGAAATTGAAAGCTTACATTTTTATGTAATAAATTT
01H1G025120	C88_C01H1G025120	CAAT-box	CCAAT	1040	1045	common cis-acting element in promoter and enhancer regions	CAATTTCAATGCATTTTGGC
01H1G025120	C88_C01H1G025120	CAAT-box	CAAAT	1134	1139	common cis-acting element in promoter and enhancer regions
01H1G025120	C88_C01H1G025120	CAAT-box	CAAT	1144	1148		>C88_C01H3G120620.1
01H1G025120	C88_C01H1G025120	CAAT-box	CCAAT	1280	1285	common cis-acting element in promoter and enhancer regions
01H1G025120	C88_C01H1G025120	CAAT-box	CAAT	1281	1285		TTGGACACTACATATCAAAGGGATTGAATACGAAGCCATCTTTGAAGATTTAACCCATAA
01H1G025120	C88_C01H1G025120	CAAT-box	CAAT	1345	1349		GAGCCCTCAACTCCTCCAGTATAATCCTGTTCATAAAAAAGTTCCTGTACTTGTACACCA
01H1G025120	C88_C01H1G025120	CAAT-box	CAAAT	1356	1361	common cis-acting element in promoter and enhancer regions	AGGCAAACCAATCTGTGAATCACTCGTAATTCTTGAGTATATCGATGAGACATGGAAGGA
01H1G025120	C88_C01H1G025120	CAAT-box	CAAT	1386	1390		AACAACTCCTTTGCTACCTCAGGATCCTTATGAGAAAGCCATGGCACGTTTTTGGGCAAA
01H1G025120	C88_C01H1G025120	CAAT-box	CAAT	1405	1409		ATTTGTGGACGACAAGGTAAGATACCATTGATCCCTATTAATTTCAGAACAAGTAACTAT
01H1G025120	C88_C01H1G025120	CAAT-box	CCAAT	1447	1452	common cis-acting element in promoter and enhancer regions	TTTCATGTATCTATATAAAATTTGGCTTTAGACCACTAATTTTATTGAGTCGTATAAGTA
01H1G025120	C88_C01H1G025120	CAAT-box	CAAT	1479	1483		CATTAACATATGTATCTATATAATTTGACTTTAGACCACTAATTTTATTGAGTTGCACCT
01H1G025120	C88_C01H1G025120	CAAT-box	CAAT	1521	1525		GTATATTAACATTTGAGCAAAGTGATCAGTCGGACAATAGGCATTTTCAGTTATTGAATT
01H1G025120	C88_C01H1G025120	CAAT-box	CCAAT	1582	1587	common cis-acting element in promoter and enhancer regions	GATCAATATTTTCGCTGATATTTGTCTTTCATGATCTGCAGCTTCTGCCATCAGTATGGA
01H1G025120	C88_C01H1G025120	CAAT-box	CCAAT	1599	1604	common cis-acting element in promoter and enhancer regions	GTGTTTTCACAGAAAAAGGATATGAGGCGAAAAAGGAAGCTCTTGTTCTAGCAGTGCAAA
01H1G025120	C88_C01H1G025120	CAAT-box	CAAAT	1728	1733	common cis-acting element in promoter and enhancer regions	ACCTAGAACTCATTGAAGAGCAATTGAAAGGGAAGAAATTTTTTGGTGGAGAAAGTATAG
01H1G025120	C88_C01H1G025120	CAAT-box	CAAT	1884	1888		GATATGTGGATCTTGCACTTGGTTGGATGGCGTATCTTCTTGATGTGTTTGAGGAGGTAA
01H1G025120	C88_C01H1G025120	CAAT-box	CAAT	1940	1944		TCGATCTGAAGTTGTTTGATGCACACAAATTTCCTCTCTTGTCAGGATGGATGAAAAACT
01H1G025120	C88_C01H1G025120	CAAT-box	CAAT	1966	1970		TTTCTGATGCTCCGGCAATCAAACAACACTTGCCACCACGAGACAAACTAGTAACCAAAT
01H1G025120	C88_C01H1G025120	CAAT-box	CAAT	1976	1980		ACCAACTGCTCCATGAAAAATACCAGACGACATCAAATTAAATGGTGAAAATTGTTGCAG
01H1G025120	C88_C01H1G025120	TATC-box	TATCCCA	1050	1057	cis-acting element involved in gibberellin-responsiveness	TATGTGTCTTTTAGGTTATGGAAATAACAATAAACTGATTGTGGAACTGTTTGTATGATC
01H1G025120	C88_C01H1G025120	TATC-box	TATCCCA	1722	1729	cis-acting element involved in gibberellin-responsiveness	AAGTACTTTTGGATTTGCTTTCTGGACTATGTATCATGAAAAATACCAGACGACATACAT
01H1G025120	C88_C01H1G025120	TCA-element	CCATCTTTTT	1074	1083	cis-acting element involved in salicylic acid responsiveness	GATTGCTAAAGTAACAACTCTCCATACCCATAGGCAACTTTGCTACACCTTTTTCGAGTT
01H1G025120	C88_C01H1G025120	TCA-element	TCAGAAGAGG	1704	1713	cis-acting element involved in salicylic acid responsiveness	CCATGATACTGCATTCCTCCATGGCATCATATGAAACAGGTGCAGAGCATCTTGCAATCT
01H1G025120	C88_C01H1G025120	TCA	TCATCTTCAT	721	730		TCCATTCTGCAGATAACCACTTAGCTTTCTCTTGTTAATATTCACAAAATTGTTAATTAT
01H1G025120	C88_C01H1G025120	TCA	TCATCTTCAT	936	945		TCCATCATTTAATTCGTAAGAAGTTATGTTAAAGCTTATGATGTACTTCTAAAATGAATC
01H1G025120	C88_C01H1G025120	Box 4	ATTAAT	150	156	part of a conserved DNA module involved in light responsiveness	CAAATATAATATTTTTCTTTATAAAAGGGCTAAAACGTACATTTTATATTTTTTTAAGAA
01H1G025120	C88_C01H1G025120	Box 4	ATTAAT	173	179	part of a conserved DNA module involved in light responsiveness	GTTAAATATATTAAATCATATAACATATAATATAAGGACCAAAATAAAATTTTGCGATTA
01H1G025120	C88_C01H1G025120	Box 4	ATTAAT	211	217	part of a conserved DNA module involved in light responsiveness	ATTAAAGGGTCAAAAGTGCAATTATCCCTAATTATGAATATGCTTGAGAATTTTTTAGGA
01H1G025120	C88_C01H1G025120	Box 4	ATTAAT	327	333	part of a conserved DNA module involved in light responsiveness	ATAAATATGACTACTTGCCACGTCATCATGCCACATAAGCACCACGGAAGTTTCACATGA
01H1G025120	C88_C01H1G025120	Box 4	ATTAAT	375	381	part of a conserved DNA module involved in light responsiveness	CACAAAGTTGCGAGAGATTATATTGGAAGAAGACTAGTCCATAGTAGAAAGTTCTAGAGA
01H1G025120	C88_C01H1G025120	Box 4	ATTAAT	1104	1110	part of a conserved DNA module involved in light responsiveness	AATGTGAGAATCTCATGTAGAAACTAGAATATCATAGATTTTTTACCTGAAAGGTCCTTA
01H1G025120	C88_C01H1G025120	Box 4	ATTAAT	1110	1116	part of a conserved DNA module involved in light responsiveness	GAAAATTCTAGACACGTAGAGAATTCTAGTAATATGACTATTTTGTAAATATATAGGAAC
01H1G025120	C88_C01H1G025120	Box 4	ATTAAT	1424	1430	part of a conserved DNA module involved in light responsiveness	TTATATAATAATTATTATTTACACTTTAATCCCTAAATAGTAGTATAAATAGATGAACAT
01H1G025120	C88_C01H1G025120	Box 4	ATTAAT	1559	1565	part of a conserved DNA module involved in light responsiveness	CCATTTATAAATTCATATCACAAAAATCAATCAAAATTCCCTACACATTTCTTCCTAAAT
01H1G025120	C88_C01H1G025120	ABRE4	CACGTA	738	744		TCTTACACTTAGCACAAAGTTTTGGAATACAATAAAAAAGACGAAGTGAAACAAGTCATT
01H1G025120	C88_C01H1G025120	HD-Zip 3	GTAAT(G/C)ATTAC	1011	1020.5	protein binding site	GGACTTGTCATTTCCACACACTGTTGTGATAAGGAAATTAGTCCAAATCATCTTTAGCTT
01H1G025120	C88_C01H1G025120	AT~TATA-box	TATATA	163	169		GAAATATAAGAAGTTAATTTTTGTCTTCTTATTCAGAAATTTCCACGCTTTGTAACGCAA
01H1G025120	C88_C01H1G025120	AT~TATA-box	TATATA	419	425		TGGCTGACATCAGAGTTTGG
01H1G025120	C88_C01H1G025120	AT~TATA-box	TATATAAA	749	757
01H1G025120	C88_C01H1G025120	AT~TATA-box	TATATA	751	757		>C88_C01H3G120630.1
01H1G025120	C88_C01H1G025120	as-1	TGACG	1298	1303
01H1G025120	C88_C01H1G025120	as-1	TGACG	1365	1370		TTTTTTACTAATTTTCTCACCCTTATTTGCTGACATGTCCAAGAAGGTGAGATCAACTCC
01H1G025120	C88_C01H1G025120	as-1	TGACG	1429	1434		CTTAGGCGCGTAAGAACAGAAAATAAAATGTTAAAAGCTGAAGAAAACTACACATGTGAG
01H1G025120	C88_C01H1G025120	as-1	TGACG	1500	1505		TCCAAATCAGCTATATTAAATCTCCAATGGTATAATCTCATCTCTCCCAAAATCAAACTC
01H1G025120	C88_C01H1G025120	as-1	TGACG	1564	1569		TCTTTTTCTTCCTTTTTTTCTCAATTCTTCTAATAGTTGACAAATCTCCAACGGTATATT
01H1G025120	C88_C01H1G025120	TATA-box	TATA	65	69	core promoter element around -30 of transcription start	CCTTCATTCTCTCCCAAATCAGCTTAAAACTTGAATTTACTTGTCAAAGCATTCAACTGT
01H1G025120	C88_C01H1G025120	TATA-box	TATTTAAA	79	87	core promoter element around -30 of transcription start	AGTTTCAATTTCGAAAAAGCTTGAAGCTTTAGGACTTGTAATTTCTCTGATTTCATAGTT
01H1G025120	C88_C01H1G025120	TATA-box	ccTATAAAaa	87	96	core promoter element around -30 of transcription start	ATGGTTCAAAAATTTTCTTCAATGGAATGCTATTGTACCAAAACCCAGTTATTGCTCTTC
01H1G025120	C88_C01H1G025120	TATA-box	TATAA	88	93	core promoter element around -30 of transcription start	ATTTTTTTTTCAATTTCATAACCCTTATCAAACACAATAATCAATATCGTTCAAAATCGC
01H1G025120	C88_C01H1G025120	TATA-box	TATA	89	93	core promoter element around -30 of transcription start	TAGTAAAGAACTAAAAGAACTAACCTTTACTTAGAGAAAACTTCGACCCAACAAACGAAA
01H1G025120	C88_C01H1G025120	TATA-box	ATATAT	98	104	core promoter element around -30 of transcription start	AAAGCTAAACGAACCTTCCCCAACCTTCCCAGCAAACTTCGATTGGAACGAAATCTCAGA
01H1G025120	C88_C01H1G025120	TATA-box	TATA	99	103	core promoter element around -30 of transcription start	TCGAAGAGAATGGGGTGAATTTGGTCAAATTGAAAAAAGGTTAGGGTTTAGAGAAAGAAA
01H1G025120	C88_C01H1G025120	TATA-box	taTATAAAtc	116	125	core promoter element around -30 of transcription start	GAGGAAAATGAAAAGATTAAAGGAAATTCGTGGGTTCTGGGGTCCAGTCATTATGTGGCA
01H1G025120	C88_C01H1G025120	TATA-box	ATATAA	117	123	core promoter element around -30 of transcription start	GCGCGTGTAAACAAACATTTAATTATATCTGGTTTGTGTGGACACGTCAGCAAATAAGGG
01H1G025120	C88_C01H1G025120	TATA-box	TATA	118	122	core promoter element around -30 of transcription start	TGAGAAAATTAGTAAAAAAAAATGTTCAGGAGGGTAATAGGACCCCCGTAAAGTATGAGT
01H1G025120	C88_C01H1G025120	TATA-box	ATATAT	157	163	core promoter element around -30 of transcription start	GTGTAGTTGGGAATCCGGCTATAGGTTAGGGGGGGTTTTGACCATTTTCTCCTATTTTAA
01H1G025120	C88_C01H1G025120	TATA-box	TATA	158	162	core promoter element around -30 of transcription start	CTCCTAAGTTAGTATATAAATAGATTTGAGCACAAAATTTTGGAATTACCAGATGAAAAC
01H1G025120	C88_C01H1G025120	TATA-box	ATTATA	161	167	core promoter element around -30 of transcription start	AAGAGCAAAGACCAAGTCAATAGAAAAGACGAAGTGAAACAATTCATTGGACTTCTCATT
01H1G025120	C88_C01H1G025120	TATA-box	TATATAA	162	169	core promoter element around -30 of transcription start	TCCACACACACTGTTGTCATAAAGGTAATTAGTCCAAACTACAAATCAACTTTAGCTTAA
01H1G025120	C88_C01H1G025120	TATA-box	TATATA	163	169	core promoter element around -30 of transcription start	AATGTAAGAAATTATAATTTCCAGGCTTTGTAACGCAATGGCTGACATCAGAGTTTGGCT
01H1G025120	C88_C01H1G025120	TATA-box	ATATAA	164	170	core promoter element around -30 of transcription start	TGAATTTTAAAATATTTGAGGAAGAAAATACCAAAGATTTGAATTTTAGACGTAGACATA
01H1G025120	C88_C01H1G025120	TATA-box	TATA	165	169	core promoter element around -30 of transcription start	AACATTAGTCTATTAAGATAGAGTCATGATTAGAAGTTTTGGGTTCTAAATTTGAGAAAT
01H1G025120	C88_C01H1G025120	TATA-box	TATAAATA	283	291	core promoter element around -30 of transcription start	ATTTCATTAATAGTAGGGTTTGAATCCATAACTCTAGCGTAGAAAGCATTTTCATGGCCC
01H1G025120	C88_C01H1G025120	TATA-box	TATAAAT	284	291	core promoter element around -30 of transcription start	TTTCCTTGCAACTGAGCCATCAATCAATTTTAATATGGATTCATAAGTTAATATACATAT
01H1G025120	C88_C01H1G025120	TATA-box	TATAAA	285	291	core promoter element around -30 of transcription start	ATATTTATTTAATTTTCTAGTACAAATATAAAATCCACAAAAAAATTACTAAGTTCGTCC
01H1G025120	C88_C01H1G025120	TATA-box	TATAA	286	291	core promoter element around -30 of transcription start	AAACTCACGAATCCCACCTAGCTCCGCTCTTGTGTATTATACATCCCCTCTGTCAAAGTA
01H1G025120	C88_C01H1G025120	TATA-box	TATA	287	291	core promoter element around -30 of transcription start	AAGAGCAACGTTAGTGGTCATTTGGACTTTTGCCCCTATTTTGTGTGGATCATTAACTAA
01H1G025120	C88_C01H1G025120	TATA-box	TAAAGATT	308	316	core promoter element around -30 of transcription start	CTTATATTTCTTTACGACAAATAATTTTTCGCAATAGTAAATTTATATTTTCGTATTATA
01H1G025120	C88_C01H1G025120	TATA-box	ATATAA	336	342	core promoter element around -30 of transcription start	ATCTCTCATATAAGTCACATGAACATGATTTTAATTTTTAAAAAATGTGTCCTGCTAAGC
01H1G025120	C88_C01H1G025120	TATA-box	TATA	337	341	core promoter element around -30 of transcription start	TTAAGTTCAATAGCTAAACTTTTATTATAATTTCTAAAATTTCCTGCTATTTAAAAGAAA
01H1G025120	C88_C01H1G025120	TATA-box	ATATAT	418	424	core promoter element around -30 of transcription start	TTACAAAAATCTCCTCTCGATACATCCTTATCCCTTCTTGGATAATTCCCTCTATGTATC
01H1G025120	C88_C01H1G025120	TATA-box	TATATA	419	425	core promoter element around -30 of transcription start	CATAGGTTTTCTAATGTATACGAGATCCTATAAATTTTAGAGATTTCTGTAGTTCGGGAA
01H1G025120	C88_C01H1G025120	TATA-box	ATATAT	420	426	core promoter element around -30 of transcription start	AGATTAAAAATAAGATATAAGTAGCTCTTAACGCAGTAAGATTTATGTAATTTTTATTAA
01H1G025120	C88_C01H1G025120	TATA-box	TATA	421	425	core promoter element around -30 of transcription start	TTTAAAGAGTAAAAGATACAGTTTTGTGAGTGTATAAATAAACATTAGCTTGCAGATATG
01H1G025120	C88_C01H1G025120	TATA-box	ATATAA	453	459	core promoter element around -30 of transcription start	AGTTGAAAATTAAAATAAAC
01H1G025120	C88_C01H1G025120	TATA-box	TATA	454	458	core promoter element around -30 of transcription start
01H1G025120	C88_C01H1G025120	TATA-box	ATATAA	458	464	core promoter element around -30 of transcription start	>C88_C01H3G129800.1
01H1G025120	C88_C01H1G025120	TATA-box	TATA	459	463	core promoter element around -30 of transcription start
01H1G025120	C88_C01H1G025120	TATA-box	TATTTAAA	587	595	core promoter element around -30 of transcription start	TGGATCTTAACCCGTTCAAGCTTACTTTTGGTTCAAATGGATTGGGCTCAAATGAGCATA
01H1G025120	C88_C01H1G025120	TATA-box	TATAAAA	716	723	core promoter element around -30 of transcription start	AAATAGGTTGGGTCTTGACCAGCCTAATTTGACCTGCTTAATTTCAACAATTTTAATATA
01H1G025120	C88_C01H1G025120	TATA-box	TATAAA	717	723	core promoter element around -30 of transcription start	TAGTTATTTAAGTTTTATAACCATACTTTGAATTTCAACCGTAGAAAAATTAAAAAAGAA
01H1G025120	C88_C01H1G025120	TATA-box	TATAA	718	723	core promoter element around -30 of transcription start	GAAGGAGCTATAAATAGATAAATAAATCATAAAATATATAAAATAAATAGTAATTCATAT
01H1G025120	C88_C01H1G025120	TATA-box	TATA	719	723	core promoter element around -30 of transcription start	ATTAATTCAACATTGGAACATACATTACATCAATGCAAATAAAGAATATTTAAATGGGTT
01H1G025120	C88_C01H1G025120	TATA-box	taTATAAAtc	747	756	core promoter element around -30 of transcription start	GAAATTGAAGATTAAATTGGGCTCAATTGATGATTCTTTTCAAATGAGTTAAAGCTTGAA
01H1G025120	C88_C01H1G025120	TATA-box	TATAAAT	748	755	core promoter element around -30 of transcription start	TAAGTTGAGATTGAATCCAATTAAAATTAGGAAAAATTACTTAAATACACAACACTTCTT
01H1G025120	C88_C01H1G025120	TATA-box	TATAAA	749	755	core promoter element around -30 of transcription start	TACCTATTCTCAATATTTCCCTACTTTTTTACTAAAATACAAAAATCCCTTATTTTCCCC
01H1G025120	C88_C01H1G025120	TATA-box	TATATAA	750	757	core promoter element around -30 of transcription start	CAATTCAACTTAACCGGATACTTTATTAGTTTAAGTATCCGCCCGTTATTAATTAAAGTA
01H1G025120	C88_C01H1G025120	TATA-box	TATATA	751	757	core promoter element around -30 of transcription start	TCCGCGCTACTATATTATGCATCCGCCCGTTAATTTAAGTATCCGTGCTGCTATATTATG
01H1G025120	C88_C01H1G025120	TATA-box	ATATAT	752	758	core promoter element around -30 of transcription start	TATCCGCCCGTTATTAAGTATCCACACTGCTATTAATTTAATAATTGATAACAACAACTT
01H1G025120	C88_C01H1G025120	TATA-box	TATA	753	757	core promoter element around -30 of transcription start	AATAATTTAAGTATCCGTCCGTTATTAATTAAAGTATCCGCGCTGCTATATTATGTATCC
01H1G025120	C88_C01H1G025120	TATA-box	TACAAAA	816	823	core promoter element around -30 of transcription start	GAAAAACACTAAAAAAGGGATTTTTGGTAATTAATGAAAAAGTAGGGAAATGAAGTAATT
01H1G025120	C88_C01H1G025120	TATA-box	TATAAAA	823	830	core promoter element around -30 of transcription start	TCTTTCTTATACTATGTCATTTGCCTAATTTTTACTTAAAATTATCTTGAGCCCAACCCT
01H1G025120	C88_C01H1G025120	TATA-box	TATAAA	824	830	core promoter element around -30 of transcription start	TAAAATTCCGAGTTTACCTACAGTCGAACTCATTTTTGACACTTCTAAATATTATGTATC
01H1G025120	C88_C01H1G025120	TATA-box	TATAA	825	830	core promoter element around -30 of transcription start	TTATCAGATTTCAGTGCCTCTAAATATGTTCAGATATCTCAAATACATGGAGTCAAATCT
01H1G025120	C88_C01H1G025120	TATA-box	TATA	826	830	core promoter element around -30 of transcription start	AGCTGTAATTTGTTTTAGATACATTATATCCAAAATGGATTCACATGTATCAGGGATACA
01H1G025120	C88_C01H1G025120	TATA-box	TATAAAA	858	865	core promoter element around -30 of transcription start	TAACAAATCTCCCCCGCCTCCCTCGCCTCTCTTCCATTTAGCTCGCCACTATCCTTCATC
01H1G025120	C88_C01H1G025120	TATA-box	TATAAA	859	865	core promoter element around -30 of transcription start	TCGCTCGCCACTCTCTCATGTATATGGTATCACAGACACATGTGAATCACTCCAGATACA
01H1G025120	C88_C01H1G025120	TATA-box	TATAA	860	865	core promoter element around -30 of transcription start	TAAGAAACTCTTAATTAGTGGTAAGATAAGTAATATTTTAAAAGTAAAGATAATAATGAT
01H1G025120	C88_C01H1G025120	TATA-box	TATA	861	865	core promoter element around -30 of transcription start	ATATATATAGTAGTGAAGTATGTCTATTATGTTTTTCCAATTTTATTGGGAAATATTAAT
01H1G025120	C88_C01H1G025120	TATA-box	ATTATA	910	916	core promoter element around -30 of transcription start	AAATATTGGTATTTTGAGCTCAAATTTGTGAAAAATAGCGAGATTTTAGTTAGTTACAAA
01H1G025120	C88_C01H1G025120	TATA-box	TATAA	911	916	core promoter element around -30 of transcription start	ACATAAAACTAGCATCTTGGTTGAAAATGTAATGAAATATATTGTATTCATGTACATAAT
01H1G025120	C88_C01H1G025120	TATA-box	TATA	912	916	core promoter element around -30 of transcription start	AATAGTCAAACATATTGTATTAGCGTACAAAATAAGTGTTTACGCACATATATAATAGTA
01H1G025120	C88_C01H1G025120	TATA-box	ATTATA	1022	1028	core promoter element around -30 of transcription start	GTTCGATAGCGGAATTCATTATATTCACGAGTATCTAATATATCTCTTTAATTACATCTT
01H1G025120	C88_C01H1G025120	TATA-box	TATAA	1023	1028	core promoter element around -30 of transcription start	TGCAAATAATAAATGTATCCGCATATTTGCTATTAAACTCCAAACTATCACTATATAATT
01H1G025120	C88_C01H1G025120	TATA-box	TATA	1024	1028	core promoter element around -30 of transcription start	TTTAAAAATTACTACTATGAATGATAAATAGAGGGTTGCGTTAGCTAAGCCACATAATTT
01H1G025120	C88_C01H1G025120	TATA-box	ATTATA	1283	1289	core promoter element around -30 of transcription start	TCCCCTTTTTATTTTTTGCTCATTATGAAATTTCATATGATCCTTTCTGATGTTACATAG
01H1G025120	C88_C01H1G025120	TATA-box	TATAA	1284	1289	core promoter element around -30 of transcription start	TTCTCTATTCATTAATACAAAGAGTGGCCTAAAAGCAATTTGTGCTGTTTCCTTTTTTGT
01H1G025120	C88_C01H1G025120	TATA-box	TATA	1285	1289	core promoter element around -30 of transcription start	ATCAATGGAATCTTTCATATATTTTTTTCCTTTAAAAATCAGTAAATCATCACCCCTAAA
01H1G025120	C88_C01H1G025120	TATA-box	TATAAAA	1310	1317	core promoter element around -30 of transcription start	AAAAGACCTTAGTGATAACGTGTGGTTTTCTAACATAAAATAAGATGTGACATAAAGCTA
01H1G025120	C88_C01H1G025120	TATA-box	TATAAA	1311	1317	core promoter element around -30 of transcription start	GTGCATGTGGGATAAGGTACTTTGTCCCTAACCTCTTGTTATCTTATTTTGCATGGAATA
01H1G025120	C88_C01H1G025120	TATA-box	TATAA	1312	1317	core promoter element around -30 of transcription start	ACTTAAATTAAATTCATTCACTCCCCAAAAAAGTTGAAACTTCATATACTATCATAATTT
01H1G025120	C88_C01H1G025120	TATA-box	TATA	1313	1317	core promoter element around -30 of transcription start	TGTTGGAGAAATTATTAAGA
01H1G025120	C88_C01H1G025120	TATA-box	ATTATA	1350	1356	core promoter element around -30 of transcription start
01H1G025120	C88_C01H1G025120	TATA-box	TATAA	1351	1356	core promoter element around -30 of transcription start	>C88_C01H3G119570.1
01H1G025120	C88_C01H1G025120	TATA-box	TATA	1352	1356	core promoter element around -30 of transcription start
01H1G025120	C88_C01H1G025120	TATA-box	TATAAAA	1412	1419	core promoter element around -30 of transcription start	GCTTTGTTCCATACATATATACATGTCTGTGATGTTAGGCCCTCCAGCAGCTTTTGGCCA
01H1G025120	C88_C01H1G025120	TATA-box	TATAAA	1413	1419	core promoter element around -30 of transcription start	ACACAATGTCTCCCAGGCAATGAGTGCTTTCCCTTTACCTTATTTGTCTCCATTCCATAG
01H1G025120	C88_C01H1G025120	TATA-box	TATAA	1414	1419	core promoter element around -30 of transcription start	AAACCTCTTGCACATGGATTCTATTTTTTTTAGGACTTTCTTAGGCATTAAGAATATTTG
01H1G025120	C88_C01H1G025120	TATA-box	TATA	1415	1419	core promoter element around -30 of transcription start	TGACCAAACTCCTTGCATGGCGGAGAGGACACTATTCACCAACTGAAGTCTTCCTGCATA
01H1G025120	C88_C01H1G025120	TATA-box	ATTATA	1441	1447	core promoter element around -30 of transcription start	GGATAGAAATTTAGTTGTCCATGTAGTGATTCTACCCATTATCTTGTCTATGAGGGGTTG
01H1G025120	C88_C01H1G025120	TATA-box	TATAA	1442	1447	core promoter element around -30 of transcription start	GCATTGACTTATGGATTGAATAGCTTCTTGGAATTCAAAGGCACCCCAAGATATCTAAAT
01H1G025120	C88_C01H1G025120	TATA-box	TATA	1443	1447	core promoter element around -30 of transcription start	GGCAGATCTCCTTTACTAAAACCTGTGTGCTGCAATATTTTTTGTTGTATTTCCTCTTAT
01H1G025120	C88_C01H1G025120	TATA-box	TACAAAA	1469	1476	core promoter element around -30 of transcription start	ACTCCTCCAAAATAAACACAACTCTTAGCCTGATTAGCTATTAGTCCAGACACCTTTGAG
01H1G025120	C88_C01H1G025120	TATA-box	ATTATA	1512	1518	core promoter element around -30 of transcription start	AATTGTTGGAAACATTCATACATAACTTTTTATTTTCTTATGCTATGAAGAATAGCTTTT
01H1G025120	C88_C01H1G025120	TATA-box	TATAA	1513	1518	core promoter element around -30 of transcription start	TAAAACTTACTATAATGTTGTCATCAATTTAAATACTTATAAAAACATATATTAAAAAAT
01H1G025120	C88_C01H1G025120	TATA-box	TATA	1514	1518	core promoter element around -30 of transcription start	TATTGATATAAATCACTCATAAATGTCAACTTACATCAATTAATCATATATTATATAAGG
01H1G025120	C88_C01H1G025120	TATA-box	TATAAAA	1547	1554	core promoter element around -30 of transcription start	GATTAATAATATTAGAGGTCAATTAACTATTAAAATATGATTAATTGTGTACTTTGAAAT
01H1G025120	C88_C01H1G025120	TATA-box	TATAAA	1548	1554	core promoter element around -30 of transcription start	CCATACTTCTAATATCTTTTTTTGGAAAAAAAATAAATTGAAAGTGGATAATATTTATAT
01H1G025120	C88_C01H1G025120	TATA-box	TATAA	1549	1554	core promoter element around -30 of transcription start	TAGAAAGTTAAATTCTGATCTTTATTTATCAACATATTAATCTCATATAATATGTGTACT
01H1G025120	C88_C01H1G025120	TATA-box	TATA	1550	1554	core promoter element around -30 of transcription start	ATTGAATTAAAATAGGCAATTTAATTAATTATTACTTGTGCTTCATGAATTTGGGATGAG
01H1G025120	C88_C01H1G025120	TATA-box	ATTATA	1576	1582	core promoter element around -30 of transcription start	ATAAGAATATATATTGGTGTTTAATTGTATGATAAGTTAAAATATAATATAATATCAATA
01H1G025120	C88_C01H1G025120	TATA-box	TATAA	1577	1582	core promoter element around -30 of transcription start	AAAGAATACAAATAAACTATTAAATTAAAAACAAAAGTTAAATAATAAATTTCTCTTTTT
01H1G025120	C88_C01H1G025120	TATA-box	TATA	1578	1582	core promoter element around -30 of transcription start	TACCAATTTTTTTGTCAACCTTACAAATTTATTTGAAAACTTTTATGAAAAATATTATTT
01H1G025120	C88_C01H1G025120	TATA-box	taTATAAAtc	1745	1754	core promoter element around -30 of transcription start	AAAATCTTCAAATAATTTACATATGAGTTTCAAAAACTCTCAGGTAACAATTGCACACAC
01H1G025120	C88_C01H1G025120	TATA-box	TATA	1830	1834	core promoter element around -30 of transcription start	AAAAAAAAAATCATTGAATTTTGTTTGGTAGAAAAATATGAAGGAATTAGATTTTTTTAA
01H1G025120	C88_C01H1G025120	TATA-box	TATAAAT	1850	1857	core promoter element around -30 of transcription start	GTTTTTTTTATAATCTTCATAAATTCTCACGTACGTAATTTATATATTTGTTTTGTAGAG
01H1G025120	C88_C01H1G025120	TATA-box	TATAAA	1851	1857	core promoter element around -30 of transcription start	GCATAAATTTACTGAATTAAATAGATTTATTTATTTTTTACAAGATACAAAATTTTATAC
01H1G025120	C88_C01H1G025120	TATA-box	TATAA	1852	1857	core promoter element around -30 of transcription start	GTAGGACACGTATGTTTATTTATTCAATTTTATATAAATTTAAATGTCTATTTATGCACG
01H1G025120	C88_C01H1G025120	TATA-box	TATA	1853	1857	core promoter element around -30 of transcription start	TCCAAAATTAAAAGTCATAGTTATAATCTGAGGCCAAATTAAGGGTCATATTATGCATTA
01H1G025120	C88_C01H1G025120	TATA-box	TATA	1859	1863	core promoter element around -30 of transcription start	TGCATTATGCATTAATTCTTTAGTCCAATTAACTTCTCTATCGCTAAGCTTTTTCTTTCC
01H1G025120	C88_C01H1G025120	TATA-box	TATACA	1926	1932	core promoter element around -30 of transcription start	TAGACGTAATGAATACATTATAAAATACTTTTAAATTGGACCCATATCCCATGATGACTA
01H1G025120	C88_C01H1G025120	TATA-box	TATA	1928	1932	core promoter element around -30 of transcription start	GTCCTCTCAAAATGATGGTAATACTTTGTAGCAGCCATATTTTAATAAATAAATCATAAT
01H1G025120	C88_C01H1G025120	G-Box	CACGTG	837	843	cis-acting regulatory element involved in light responsiveness	TAAGGACATTCTAGAATTACCTCTAATGTTCAGCAAAAAAAAAAAGAATTACCTCTAATG
01H1G025120	C88_C01H1G025120	G-Box	CACGTG	1273	1279	cis-acting regulatory element involved in light responsiveness	GCTTTCTAAAATATACCTGCACTTCTGAAGCATTTATAAGTATACTGCACCTTATTTCAA
01H1G025120	C88_C01H1G025120	G-Box	CACGTG	1453	1459	cis-acting regulatory element involved in light responsiveness	AATAAGTCGGGATTGACTATCAAAATTCGTAATTTTTCATAAGATACATTTAAAGAGATG
01H1G025120	C88_C01H1G025120	G-Box	CACGTG	1588	1594	cis-acting regulatory element involved in light responsiveness	TATAAACTTATTCAATTCTTAAACATTATGACTCATGAATTGTGTGGACAATCATAATAG
01H1G025120	C88_C01H1G025120	TATA	TATAAAAT	822	830		CTCAGTTGATTAGCTATTTGAATTTTCACCTCGTTTGTAAAAGTTCGATTCTCCTAAATT
01H1G025120	C88_C01H1G025120	TATA	TATAAAAT	857	865		AGTGGACTGACATGATGTAAGTGCTTAAGTCATATCCTTAAACAAAAGTCCATAATTTTA
01H1G025120	C88_C01H1G025120	TATA	TATAAAAT	1024	1032		ACTTCTCTACTAAATAGTGA
01H1G025120	C88_C01H1G025120	CGTCA-motif	CGTCA	1298	1303	cis-acting regulatory element involved in the MeJA-responsiveness
01H1G025120	C88_C01H1G025120	CGTCA-motif	CGTCA	1365	1370	cis-acting regulatory element involved in the MeJA-responsiveness	>C88_C01H3G123350.1
01H1G025120	C88_C01H1G025120	CGTCA-motif	CGTCA	1429	1434	cis-acting regulatory element involved in the MeJA-responsiveness
01H1G025120	C88_C01H1G025120	CGTCA-motif	CGTCA	1500	1505	cis-acting regulatory element involved in the MeJA-responsiveness	GATCAAAAAAGTCTTCAACATCCAAATGTTTTTTAGCAATAGCCACTAGTGTTAGTTGCA
01H1G025120	C88_C01H1G025120	CGTCA-motif	CGTCA	1564	1569	cis-acting regulatory element involved in the MeJA-responsiveness	ATTGATGAGCAAAACAATGAATGTAATATGTCGATGGACTATCTTTCATAATCAAAGTTT
01H1G026200	C88_C01H1G026200	MYB	CAACAG	1031	1037		TGAGCCCATTTATCTCTCCTTTCATATTACTAGCCCCATCATAACCTTGTCCACGTATTT
01H1G026200	C88_C01H1G026200	ERE	ATTTCATA	349	357		TAGATGGACTTAGTGAGTGAACGTAAAGCAAAGAATAAATCGTTTTCTTCAATGAACATG
01H1G026200	C88_C01H1G026200	ERE	ATTTCATA	432	440		CCAATGTATCACTAACATGGACAAGACCGATAAATCGTTCAACTACTTCACCATTCTTAT
01H1G026200	C88_C01H1G026200	ERE	ATTTTAAA	1144	1152		TAACAAAACGCAAAACAAGAGCCATTTGTTCTTTGTGAGAGATGTCTTTTGACTCATCAA
01H1G026200	C88_C01H1G026200	ERE	ATTTTAAA	1146	1154		CTAATATACCAAAGTAATCTCCATTCAAGTCCCCAATTATTGCTTTCAATGTTTCTTTTG
01H1G026200	C88_C01H1G026200	TGACG-motif	TGACG	764	769	cis-acting regulatory element involved in the MeJA-responsiveness	CACAAGCATTGACAATATCTTTTTGAATCATAGGACAAGTCAACGTATCATTTTGTGGGG
01H1G026200	C88_C01H1G026200	GATA-motif	AAGGATAAGG	1766	1775	part of a light responsive element	CATTTTTCAATATCACTTTTCCCACATCGGGATGTTTGTCCCCGTGCCATCACAAAAATC
01H1G026200	C88_C01H1G026200	WRE3	CCACCT	1454	1460		CTAGAAAGAAGCCTTGATTAATTGAAGATTCCCTTTCATCGTGACCTCGAAAAGGTAATC
01H1G026200	C88_C01H1G026200	CAAT-box	CAAAT	24	29	common cis-acting element in promoter and enhancer regions	TATATTGCAAAAGAAGTCTTGACACATCAATTGAGGCTTCCAAACGCATTCGATACTCAT
01H1G026200	C88_C01H1G026200	CAAT-box	CAAAT	122	127	common cis-acting element in promoter and enhancer regions	TTTTTAACTTTTGAGAATGCTTATCAATAACAACTTGAATTGATTGATGATAATTTGACA
01H1G026200	C88_C01H1G026200	CAAT-box	CCAAT	143	148	common cis-acting element in promoter and enhancer regions	AATCTAGCATCTTGTTGAAACATTTGTCATGAATATTATTAACATCACCAACATGTTTAC
01H1G026200	C88_C01H1G026200	CAAT-box	CAAT	144	148		GGAATCTTTCAAGTGCCCTATTCCAACTCCTAAAACCCGTTTTTGTGTAAAACTCACTTG
01H1G026200	C88_C01H1G026200	CAAT-box	CAAT	201	205		TACTTTCATGGAAAAAATCATCTTTGAATAAATAACAACATAGACAGTAGACAAAATCTT
01H1G026200	C88_C01H1G026200	CAAT-box	CAAAT	220	225	common cis-acting element in promoter and enhancer regions	TCTCCACGCTATACTCCAACCATTTAGAATATGGACCTTCAAACCAAATTTTACAAAATT
01H1G026200	C88_C01H1G026200	CAAT-box	CAAAT	254	259	common cis-acting element in promoter and enhancer regions	GACGCATTCTTTTTCCAATTTTAGTTGGAGGATATGAATCCATATTTGGTTGACAATGCC
01H1G026200	C88_C01H1G026200	CAAT-box	CAAT	305	309		CTTTTTGAATATAATGTTTCCTCACTTCATCCTTTATTTGAGGGTTATAGTGAGCAATTG
01H1G026200	C88_C01H1G026200	CAAT-box	CAAT	379	383		GTACTCTTTTTCCTGGATCGGCTTCAAGTGAATCTAAATTAAGGTCATCTATAAGACTAG
01H1G026200	C88_C01H1G026200	CAAT-box	CAAT	410	414		AAAGATTGACATTCGTACTAGAACTTGCTTGAGAATGGTTAAATTTCACAAGAAATTTCT
01H1G026200	C88_C01H1G026200	CAAT-box	CAAT	430	434		CCATCTCAATTCACAAAACTAAAACACTTTCCTACAAAAATTAAAATTCAATTCAACTCA
01H1G026200	C88_C01H1G026200	CAAT-box	CAAT	454	458		CAATTAATTCAAATTTAATAGGGTAAGGCATAGTTAATTCAAATTAACATGATTCATATC
01H1G026200	C88_C01H1G026200	CAAT-box	CAAT	461	465		ACACAATTTTTAACCAATAATGTCTTACAATGTTCATTAGAAATTTAGAATATCAAAGTA
01H1G026200	C88_C01H1G026200	CAAT-box	CCAAT	581	586	common cis-acting element in promoter and enhancer regions	AAATCAAAACTCTTGTCTAATATGAAATCAATCATCACTGATTAAAACTTGAAAGAACTC
01H1G026200	C88_C01H1G026200	CAAT-box	CAAAT	618	623	common cis-acting element in promoter and enhancer regions	AAGAAATAGAAATAAAAAAAATCTTACAAAAATAGAATTGCAAACTTACAATCTATAAAA
01H1G026200	C88_C01H1G026200	CAAT-box	CAAT	628	632		AGTTGTGGATGGATGGAGAAAAGTGAAAACAATAGCACCCAAATGAGGCTTAGCCGCTGG
01H1G026200	C88_C01H1G026200	CAAT-box	CAAAT	770	775	common cis-acting element in promoter and enhancer regions	ACGGAATGCTAAGACTTGCGGGGGGCGGCAACGACAAGAAGTGATTTGGGTTCGAAATGG
01H1G026200	C88_C01H1G026200	CAAT-box	CCAAT	891	896	common cis-acting element in promoter and enhancer regions	GGTAATGAAAATTTTGGAGAAGTTGAAACTCGGAGGAAGAAGGGTTTGAAAATAGTTGAA
01H1G026200	C88_C01H1G026200	CAAT-box	CAAT	892	896		GAGAAAGAGAACACTTTTAAGTCAAAGGAGTAATGTAATTAATTTAATTTAAATCAATAA
01H1G026200	C88_C01H1G026200	CAAT-box	CAAT	978	982		CAATTATAAAAAAAATAAAAATAATGTGCCAGCTGTTTTTCCTTAAAAAAAGGGGCTTGG
01H1G026200	C88_C01H1G026200	CAAT-box	CAAT	1000	1004		AGCCTTTTTTTTTTTTACTTAAAAAACGTCTGCAACAATTTTTCAAAAAAATAGGTTCAA
01H1G026200	C88_C01H1G026200	CAAT-box	CCAAT	1006	1011	common cis-acting element in promoter and enhancer regions	ATGGGATTTGAACCCGCAACCTCAACCTTCTAAAGTTGCCCTCCTACTGTGGCATCCCAA
01H1G026200	C88_C01H1G026200	CAAT-box	CAAAT	1062	1067	common cis-acting element in promoter and enhancer regions	ATCAATTTTGTTCTATGAATGACACGCTTTATATTTATATAAATATTATATATATATACC
01H1G026200	C88_C01H1G026200	CAAT-box	CAAT	1116	1120		TATGTCGTCGAAGTTCGGGG
01H1G026200	C88_C01H1G026200	CAAT-box	CAAAT	1154	1159	common cis-acting element in promoter and enhancer regions
01H1G026200	C88_C01H1G026200	CAAT-box	CAAAT	1177	1182	common cis-acting element in promoter and enhancer regions	>C88_C01H3G120570.1
01H1G026200	C88_C01H1G026200	CAAT-box	CAAAT	1250	1255	common cis-acting element in promoter and enhancer regions
01H1G026200	C88_C01H1G026200	CAAT-box	CAAT	1341	1345		CTCTTTGACAATGATTCTACTTTTTCTCACTGAAGACCTCATCTTCTGCTTCCAACTTTT
01H1G026200	C88_C01H1G026200	CAAT-box	CAAT	1345	1349		AGGTGCATACACCTGACTCAAGTAGATATTGGATTGCACATTCTTACCAGGAGCGCTTTC
01H1G026200	C88_C01H1G026200	CAAT-box	CAAAT	1403	1408	common cis-acting element in promoter and enhancer regions	AGAATGGTCTTGAGCCTGAAAATATCGACAAGGTTTCTTACATTATATGAAACTTAATCT
01H1G026200	C88_C01H1G026200	CAAT-box	CAAAT	1520	1525	common cis-acting element in promoter and enhancer regions	GTATCCCTTAAATGCATGCTCAAGCATTAATCTCTACTGGATTAAGAAAGTAGAAAACAA
01H1G026200	C88_C01H1G026200	CAAT-box	CAAAT	1578	1583	common cis-acting element in promoter and enhancer regions	CTATTTTCTTCTGATGTTTCCGGTTATCTTAGATTATATAGTTTTTAGTATGCTATCTCT
01H1G026200	C88_C01H1G026200	CAAT-box	CAAT	1592	1596		TGCAATATGCTGACTGACACTACAACTAATATTTGCCTAGGAATTCTTGAGGTTGTGGTT
01H1G026200	C88_C01H1G026200	CAAT-box	CAAT	1688	1692		CAAAAGTCATTGCAACCCATATGAGGATGAGGTGATCGGTCTTTCTGCTCATTTCCTTGG
01H1G026200	C88_C01H1G026200	CAAT-box	CAAAT	1986	1991	common cis-acting element in promoter and enhancer regions	TATTCATATAACTTGTTTTTGAAATTGCACTAATTGAAAAATTGATTCTCCTGCTTAGGT
01H1G026200	C88_C01H1G026200	TCA	TCATCTTCAT	1639	1648		CTTGCCTGACGCTCCAGAAGAACTTGTTTCTGAATTAGCTTGGCGGTATGTGTTCATGTC
01H1G026200	C88_C01H1G026200	Box 4	ATTAAT	1266	1272	part of a conserved DNA module involved in light responsiveness	TTCCCATGTTATCACTGTCGAGCTAAAGCCTCCACTCTTTTTAACTAACAAAACCTTGAA
01H1G026200	C88_C01H1G026200	Box 4	ATTAAT	1916	1922	part of a conserved DNA module involved in light responsiveness	CCTTCACTTGATTGTGATCTACTTGCATCAAAGTTGCCTACGATTATCATTATTCACTGT
01H1G026200	C88_C01H1G026200	as-1	TGACG	764	769		TTCCATTATTAGTGCTGATTTCCACTTCATTAAACAGATATATTTTTCTATTCGAGACAA
01H1G026200	C88_C01H1G026200	AT~TATA-box	TATATA	913	919		TAACAAATTCAAGATTCGAGATGCCTGGGACAAAGGTAAAAACCTATGTAGGAAAAGCAT
01H1G026200	C88_C01H1G026200	AT~TATA-box	TATATA	1378	1384		TACTGGATGACTACAGCAGTTACTAAAACTTGTTCTTCATGCAGGAGCCAGTCCATGATC
01H1G026200	C88_C01H1G026200	G-box	CACGTC	762	768	cis-acting regulatory element involved in light responsiveness	GAATCTCGAGAAATGTTTCACAGGCTTTATCATCATTGCAGTAATAACATCAAACAGGAG
01H1G026200	C88_C01H1G026200	MYB recognition site	CCGTTG	228	234		AGCATCTTGCATAAGTTTTATGAGGTGGAATAAGTAGTTTCTGCAGTAATCTCTGAAGAA
01H1G026200	C88_C01H1G026200	Unnamed__1	CGTGG	688	693		TTGTATTTTAAGGTTGTCGTCGAGGAAGTTCGTCAATGTTGTAATGCTATGTGATACTCA
01H1G026200	C88_C01H1G026200	CGTCA-motif	CGTCA	764	769	cis-acting regulatory element involved in the MeJA-responsiveness	TATAACAACAATTATGCATCAACCCCAAGTAAGTTGGGGAACCATAAACTGTAAAGTGAC
01H1G026200	C88_C01H1G026200	TATA-box	TATA	131	135	core promoter element around -30 of transcription start	TAGTTTTGTCTAAAACTTAAAGAGTTCTGGATTTTAATCATCCTGGTTTAAGTTAAGAAT
01H1G026200	C88_C01H1G026200	TATA-box	TATA	150	154	core promoter element around -30 of transcription start	AGTTGGCAGATAAAAGTATTTACACCTTCTGACTTATAAATGCTTTTTAGATCGTATAAC
01H1G026200	C88_C01H1G026200	TATA-box	TATA	234	238	core promoter element around -30 of transcription start	TTTGATGGCTGCTCTCTGTCTGTGAATTTATTTCAACACCAAATTTGCACACATTGATGG
01H1G026200	C88_C01H1G026200	TATA-box	ATTATA	391	397	core promoter element around -30 of transcription start	GAAATGGAAAAATCAAAATCATTTTACTGCCATTAACTAGTCAAAATAAGATAAACGTTG
01H1G026200	C88_C01H1G026200	TATA-box	TATAA	392	397	core promoter element around -30 of transcription start	ACAATCATGGAACATTTAGGACCCATTTTTCCAACTCTTTGATTACGTGCGTTTACATTT
01H1G026200	C88_C01H1G026200	TATA-box	TATA	393	397	core promoter element around -30 of transcription start	CTCACATCTTTTTTGATCAGCCACTTCGACTTTTCTCACTTCCTTTTTGACCTGTCAATT
01H1G026200	C88_C01H1G026200	TATA-box	ATTATA	741	747	core promoter element around -30 of transcription start	TGTTTACGTAAACCTCTCGCTTATGCTTGTCTGAAAACATCTGATCCGCTTTATTTGTCC
01H1G026200	C88_C01H1G026200	TATA-box	TATAA	742	747	core promoter element around -30 of transcription start	TTTTTCTTAAAGTCCGTTTAAAAAAGAATTTTTCTTTCTTTTTTCTAACAACTCTTAATT
01H1G026200	C88_C01H1G026200	TATA-box	TATA	743	747	core promoter element around -30 of transcription start	CTATCTTTCCACATTGTATGTTTAAAAGCATAAGACAAAATAATATTTTGATACATTAGA
01H1G026200	C88_C01H1G026200	TATA-box	TATA	859	863	core promoter element around -30 of transcription start	CCACATGATTCAAGCCTTTTCTATTTTATTTTTTCAAAAAAAATCGTGTCAAGTCAAAAC
01H1G026200	C88_C01H1G026200	TATA-box	TATATA	913	919	core promoter element around -30 of transcription start	TAGACAAACAGATTAAAACGGAAGGAGCTATAGATAGTGACATATCTTATTTGTGAAATG
01H1G026200	C88_C01H1G026200	TATA-box	ATATAA	914	920	core promoter element around -30 of transcription start	AAAACACTATGGTGTCTTCTTTGGACATGCTGAAAATAAAATAAATAGAACGTGTGGCAG
01H1G026200	C88_C01H1G026200	TATA-box	TATA	915	919	core promoter element around -30 of transcription start	ATGGAATAATCACAAAACTATGTGAATAAGATTGCAGAAACTGTCATATGAATAATGAAT
01H1G026200	C88_C01H1G026200	TATA-box	ATTATA	1091	1097	core promoter element around -30 of transcription start	TAAGAGAAAGGAACGTTAATTAGCATTGAAAAGTCAAAAGAATAAGTCGTCTTGATAGTT
01H1G026200	C88_C01H1G026200	TATA-box	TATAA	1092	1097	core promoter element around -30 of transcription start	TATCTTTGACACGGAAGTACTAAAATACCTTCTAAGAGAATTAGTGGTAAACAACTAAAC
01H1G026200	C88_C01H1G026200	TATA-box	TATA	1093	1097	core promoter element around -30 of transcription start	ATTCATTATTAAGCACTTAA
01H1G026200	C88_C01H1G026200	TATA-box	TATA	1372	1376	core promoter element around -30 of transcription start
01H1G026200	C88_C01H1G026200	TATA-box	ATATAT	1377	1383	core promoter element around -30 of transcription start	>C88_C01H4G167460.1
01H1G026200	C88_C01H1G026200	TATA-box	TATATA	1378	1384	core promoter element around -30 of transcription start
01H1G026200	C88_C01H1G026200	TATA-box	ATATAT	1379	1385	core promoter element around -30 of transcription start	ACACCTTCCATTAACACAAGATCCATTAGTATTAAGTTTAGCAAACATAGTTGGTGGTCT
01H1G026200	C88_C01H1G026200	TATA-box	TATA	1380	1384	core promoter element around -30 of transcription start	GATCCAATTCACTCTATGTCATTTTTATGATTAATAGAGACGTCAAAGATTTGGTTAATG
01H1G026200	C88_C01H1G026200	TATA-box	ATATAA	1406	1412	core promoter element around -30 of transcription start	TTCTCCCAAGAGTTTTCAACTTTAATCCTGCCAAAATTTGACTGCAAAGTGAAAAACAAA
01H1G026200	C88_C01H1G026200	TATA-box	TATA	1407	1411	core promoter element around -30 of transcription start	ATGTTAGTAATGTTTCTTTTTTATCTATACACAGAGGGCTTAATTGTTTCATATTTATGA
01H1G026200	C88_C01H1G026200	TATA-box	ATTATA	1476	1482	core promoter element around -30 of transcription start	TTGCATCTGCTCCTCCATAACTCCCAACAGATAAACATGGGCAACACTCTTGTGATGTAT
01H1G026200	C88_C01H1G026200	TATA-box	TATAA	1477	1482	core promoter element around -30 of transcription start	GCTGCCACCGGATTGAGGACTTTCTTAGTCCACCATTTTTGTAGCAGGTTCTTCAAATTA
01H1G026200	C88_C01H1G026200	TATA-box	TATA	1478	1482	core promoter element around -30 of transcription start	ATGTTGGTGTACTCTATCCAAATGGGTGTTGCATACAGTCTCCAAATCTTTTTTGCGTGT
01H1G026200	C88_C01H1G026200	TATA-box	TATAA	1562	1567	core promoter element around -30 of transcription start	TCACCTGCATAGAAAATATGTTTTGCACTTTCCAGAGTGGTAGGAATATTATTGTTAGTG
01H1G026200	C88_C01H1G026200	TATA-box	TATA	1563	1567	core promoter element around -30 of transcription start	CAACAATAGCAAGTGGGAGATAATGGGATACCAAGCCTTGCAATCTTGGCATATGTAGGT
01H1G026200	C88_C01H1G026200	TATA-box	TATATTTATATTT	1598	1610	core promoter element around -30 of transcription start	AGTCTGTTAATAATGGCTCTCCAAGTTATGAAGGACATTTTGAATGGGATGTCTTTATGC
01H1G026200	C88_C01H1G026200	TATA-box	TATAAAT	1601	1608	core promoter element around -30 of transcription start	CATATTTTGTTAAAATCTGTGGTGCCAATACCCTTGTGCCTACAAATATTCCATGCCGAT
01H1G026200	C88_C01H1G026200	TATA-box	TATAAA	1602	1608	core promoter element around -30 of transcription start	GTCACAGTGAAATTGCCTGCACTAGTAGGGGACCAGACAAGTTTATCTTGTTCTTCATTG
01H1G026200	C88_C01H1G026200	TATA-box	TATAA	1603	1608	core promoter element around -30 of transcription start	TTCAGATTCAGCCCCAAGCCTGTGATCATGACCTTAATCTGATTGGGAAGTTGGTTCTGC
01H1G026200	C88_C01H1G026200	TATA-box	TATA	1604	1608	core promoter element around -30 of transcription start	AAAATGCTTCAGTTCCACTTTCCATTTTCGAGGATTTCTTTAACCATGATATTATGGACA
01H1G026200	C88_C01H1G026200	TATA-box	ATTATA	1615	1621	core promoter element around -30 of transcription start	CTAAAACCAGTAGGGAGAAGTTTGTATAGGGGTCCAAGTTGGGACCAATTATCACACCAA
01H1G026200	C88_C01H1G026200	TATA-box	TATAA	1616	1621	core promoter element around -30 of transcription start	AAATTTACCTCACCTCTACCCAAGATCCATTTGATTTCATTTTCTGTTATCTCCCTGCCC
01H1G026200	C88_C01H1G026200	TATA-box	TATA	1617	1621	core promoter element around -30 of transcription start	AAGATCCATTTGATTTCATTTGATTTGGTGGAAGCTTAATTTGTAAGATGGTGATAACAG
01H1G026200	C88_C01H1G026200	TATA-box	ATATAA	1628	1634	core promoter element around -30 of transcription start	TTGTAAAGGTTTCTGGGAAGATGGGAAGGCTAGTTTTAGAAATAAATAAATCAAAAGATA
01H1G026200	C88_C01H1G026200	TATA-box	TATA	1629	1633	core promoter element around -30 of transcription start	ATTTTGATTCGTAATGATACCCTAGAGTTCTCTTTATATATATATATATATATATATATA
01H1G026200	C88_C01H1G026200	TATA-box	ATTATA	1704	1710	core promoter element around -30 of transcription start	TATATATTATTTACATTTTTTATTCTTTCGCTGGTTAATAGTCACAAAATTGTTAATTAT
01H1G026200	C88_C01H1G026200	TATA-box	TATAA	1705	1710	core promoter element around -30 of transcription start	TCCTATCATTATAATTAGTAAGAAGTTATGTTAAGCTTATGATGTACTTCTAAAATGAGT
01H1G026200	C88_C01H1G026200	TATA-box	TATA	1706	1710	core promoter element around -30 of transcription start	CCAAAAATATTATTTTTCTTTATAAAATGACTATAAGGTACATTTTAATTTTTTTTAAAA
01H1G026200	C88_C01H1G026200	TATA-box	TATTTAAA	1728	1736	core promoter element around -30 of transcription start	GTTAAATATATTAAATCATGCTCCCTCACTTTTACTTGTCATAGTTTGACTTGACACACC
01H1G026200	C88_C01H1G026200	TATA-box	TACAAAA	1742	1749	core promoter element around -30 of transcription start	TATTAAGAAAATAATTAATGATATACGTATTTTACCAAACTATCCCCTATTAAATATTGA
01H1G026200	C88_C01H1G026200	TATA-box	TATACA	1815	1821	core promoter element around -30 of transcription start	TGTCTTAAAAAATAATTTGGAAAATAAGTATTTAATCTTGAGGGTAAAACACAAAAAAAA
01H1G026200	C88_C01H1G026200	TATA-box	TATA	1817	1821	core promoter element around -30 of transcription start	AATTACCATCTTTCCTTGGTACGTCAAAAGTGACAAGTAAAAATGAAAATCTATTTTAGA
01H1G026200	C88_C01H1G026200	TATA-box	TATA	1829	1833	core promoter element around -30 of transcription start	AATTAGTGACAAGTAAAAGTGAACGGGAGAGTATAATTATATAAGGACCAAAATAAAATT
01H1G026200	C88_C01H1G026200	TATA-box	ATATAA	1875	1881	core promoter element around -30 of transcription start	TTACCATTAATCTATTTTTAATTTTTTTCATCTTTTGTTTTGTTTCAAAATAAAAATATA
01H1G026200	C88_C01H1G026200	TATA-box	TATA	1876	1880	core promoter element around -30 of transcription start	TTGGATGTATTTACATATAATTTATGATTCTTTATTTACTGCATACCTTATATATTTTTT
01H1G026200	C88_C01H1G026200	TATA-box	taTATAAAtc	1900	1909	core promoter element around -30 of transcription start	ATTTCTTAATTTAATTTTTTAATATTTGGGGAAAAAAAGGCTAGTCCATGGTAGAATATT
01H1G026200	C88_C01H1G026200	TATA-box	TACATAAA	1902	1910	core promoter element around -30 of transcription start	CTAGAGAATTGTGGAAATTTCGCAGGTAGAACCTAGAATATCATAGATATTTCTTAAAAA
01H1G026200	C88_C01H1G026200	TATA-box	TATA	1935	1939	core promoter element around -30 of transcription start	GTCCTTAGAAAATTCTAGACACACACAGAGTTCTAGAATAATGACTACTTTGTAAATATA
01H1G026200	C88_C01H1G026200	TATA-box	TATACA	1951	1957	core promoter element around -30 of transcription start	TAGGGACTGACATAATAATTATCATTTATATTGTAACCCCCAAGTTAGTATATAAATAGA
01H1G026200	C88_C01H1G026200	TATA-box	TATA	1953	1957	core promoter element around -30 of transcription start	TAAACATCCATTCACAAATC
01H1G026200	C88_C01H1G026200	G-Box	CACGTT	1507	1513	cis-acting regulatory element involved in light responsiveness
01H1G026200	C88_C01H1G026200	TATA	TATAAAAT	1407	1415		>C88_C01H4G167400.1
01H1G026200	C88_C01H1G026200	GC-motif	CCCCCG	822	828	enhancer-like element involved in anoxic specific inducibility
01H1G026200	C88_C01H1G026200	MYC	CATGTG	110	116		TACTTTTTCTCACTGAAGACCCCATCTTCTGCTTCCAACTTTTAGGTGCATACACCTGAC
01H1G026200	C88_C01H1G026200	MYC	CATGTG	112	118		TCAAGTAGATATTGGATTGCACATTCTTACCAGGAGCGCTTTCAGAATGGTCTTGAGCCT
01H1G026200	C88_C01H1G026200	MYC	CATTTG	1519	1525		GAAAATATCGACAAGGTTTCTTACATTATATGAAACTTAATCTGTATCCCTTAAACGCAT
01H1G026200	C88_C01H1G026200	MYC	CATGTG	1636	1642		GCTCAAGCATTAATCTCTACTGGATTAAGAAAGTAGAAAACAACTATTTTCTTCTGATGT
01H1G026200	C88_C01H1G026200		motif_sequence	34	38	short_function	TTCCGGTTATCTTAGATTATATAGTTTTTAGTATGCTGTCTCTTGCAATATGCTGACTGA
01H1G026200	C88_C01H1G026200		motif_sequence	73	77	short_function	CACTACAACTAATATTTGCCTAGGAATTCTTGAGGTTGTGGTTCAAAAGTCATTGCAACC
01H1G026200	C88_C01H1G026200		motif_sequence	139	143	short_function	CATATGAGGATGAGGTGATCGGTCTTTCTGCTCATTTCCTTGGTATTCATATAACTTGTT
01H1G026200	C88_C01H1G026200		motif_sequence	161	165	short_function	TTTGAAATTGCACTAATTGAAAAATTGATTCTCCTGCTTAGGTCTTGCCTGATGCTCCAG
01H1G026200	C88_C01H1G026200		motif_sequence	223	227	short_function	AAGAACTTGTTTCTGAATTAGCTTGGCGGTATGTGTTCATGTCTTCCCATGTTATCACTG
01H1G026200	C88_C01H1G026200		motif_sequence	248	252	short_function	TCGAGCTAAAGCCTCCACTCTTTTTAACTAACAAAACATTGAACCTTCACTTGATTGTGA
01H1G026200	C88_C01H1G026200		motif_sequence	414	418	short_function	TCTACTAGCATCAAAGTTGCCTACGATTATCATTATTCACTGTTTCCATTATTAGTGCTG
01H1G026200	C88_C01H1G026200		motif_sequence	602	606	short_function	ATTTCCACTTCATTAAACAGATATATTTTTCTATTCGAGACAATAACAAATTCAAGATTC
01H1G026200	C88_C01H1G026200		motif_sequence	801	805	short_function	GAGATGCCTGGAACAAAGGTAAAAACCTATGTAGGAAAAGCATTACTGGATGACTACAGC
01H1G026200	C88_C01H1G026200		motif_sequence	1641	1645	short_function	AGTTACTAAAACTTGTTCTTCATGCAGGAGCCAGTCCATGATCGAATCTCGAGAAATGTT
01H1G026200	C88_C01H1G026200		motif_sequence	1749	1753	short_function	TCACAGGCTTTATCATCATTGCAGTAATAACATCAAACAGGAGAGCATCTTGCATAAGTT
01H1G026200	C88_C01H1G026200		motif_sequence	1972	1976	short_function	TTATGAGGTGGAATAAGTAGTTTCTGCAGTAATCTCTGAAGAATTGTATTTTAAGGTTGT
01H1G026200	C88_C01H1G026200	I-box	GATAAGGGT	440	449	part of a light responsive element	CGTCGAGGAAGTTCGTCAATGTTGTAATGCTATGTGATACTCATATAACAACAATTATGC
01H1G026200	C88_C01H1G026200	Unnamed__4	CTCC	56	60		ATCAACCCCAAGTAAGTTGGGGAACCATAAACTGTAAAGTGACTAGTTTTGTCTAAAACT
01H1G026200	C88_C01H1G026200	Unnamed__4	CTCC	141	145		TAAAAGAGTTCTGATTTTTAATCATCCTGGTTTAAGTTAAGAATAGTTGGCAGATAAAAG
01H1G026200	C88_C01H1G026200	Unnamed__4	CTCC	163	167		TATTTACACCTTCTGACTTATAAATGCTTTTTAGATCGTATAACTTTGATGGCTGCTCTC
01H1G026200	C88_C01H1G026200	Unnamed__4	CTCC	225	229		TGTCTGTGAATTTATTTCAACACCAAATTTGCACACATTGATGGGAAATGGAAAAATCAA
01H1G026200	C88_C01H1G026200	Unnamed__4	CTCC	250	254		AATCATTTTACTGCCATTAACTTGTCAAAAATAAGATAAACGTTGACAATCATGGAACAT
01H1G026200	C88_C01H1G026200	Unnamed__4	CTCC	901	905		TTAGGACCCATTTTTCCAACTCTTTGATTACGTGCGTTTACATTTCTCACTTCCTTTTTG
01H1G026200	C88_C01H1G026200	Unnamed__4	CTCC	1462	1466		ACCTGTCAATTTGTTTATGTAAACCTCTCGTTTATGCTTGTCTGAAAACATCTGATCCGC
01H1G026200	C88_C01H1G026200	Unnamed__4	CTCC	1751	1755		TTTATTTGTCCTTTTTTTTAAAGTCCGTTTAAAAAAGAATTTTTCTTTCTTTTTTCTAAT
01H1G026200	C88_C01H1G026200	AAGAA-motif	GAAAGAA	652	659		AACTCTTAATTCTATCTTTCCACATTGTATGTTTAAAAGCATAAGACAAAATAATATTTT
01H1G026200	C88_C01H1G026200	AAGAA-motif	gGTAAAGAAA	1567	1576		GATACATTAGACCACATGATTCAAGCCTTTTTTATTTTATTTTTTCAAAAAAAATCGTGT
01H1G026200	C88_C01H1G026200	CCAAT-box	CAACGG	228	234	MYBHv1 binding site	CAAGTCAAAACTAGACAAACAGATTAAAACGGAAGGAGCTATAGATAGTGACATATCTTA
01H1G026200	C88_C01H1G026200	TCT-motif	TCTTAC	69	75	part of a light responsive element	TTTGTGAAATGAAAACACTATGGTGTCTTCTTTGGACATACTGAAAATAAAATAAATAGA
01H1G026200	C88_C01H1G026200	TCT-motif	TCTTAC	1084	1090	part of a light responsive element	ACGTGTGCCAGATGGAATAATAACAAAACTATGTGAATAAGATTGCAGAAACTGTCATTT
01H1G026200	C88_C01H1G026200	WUN-motif	AAATTTCTT	370	379		TCCGATGAGATGAATAATGAATTTTTTAATAGAAAGGAGCGTTAATTAGCATTGAAAAGT
01H1G026200	C88_C01H1G026200	WUN-motif	AAATTACTA	1423	1432		CAAAAGAATAAGTAGTCTTGATAGTTTATCTTGACACGGAAGTACTAAAATACCTTCTAA
01H1G026200	C88_C01H1G026200	WUN-motif	AAATTTCCT	1717	1726	wound-responsive element	GAGAATTAGTGGTAAACAACTAAACATTCATTATTTCACACTTAATTATCTCAAGACTTG
01H1G026200	C88_C01H1G026200	CARE	CAACTCCC	53	61		TAATATTCCAACATTTGGCA
01H1G026200	C88_C01H1G026200	Myb	CAACTG	293	299
01H1G026200	C88_C01H1G026200	Myb	TAACTG	405	411		>C88_C01H4G166410.1
01H1G026200	C88_C01H1G026200	Myb	CAACTG	1329	1335
01H1G026200	C88_C01H1G026200	Myb-binding site	CAACAG	1031	1037		TTCCATAAATGCTTTAGAATAGCTGCTTTGTTCCATACATACATGTTTGTGATGTTAAGC
01H1G026200	C88_C01H1G026200	MBS	CAACTG	293	299	MYB binding site involved in drought-inducibility	CCTCCAACAGCTTTTGGCCAACACAATGTCTCCCAAGCAATGAGTGCTTTCCCTTTACCT
01H1G026200	C88_C01H1G026200	MBS	CAACTG	1329	1335	MYB binding site involved in drought-inducibility	TCTTTGTCTCCATTCCATAGAAACCTCTTGCACATGGATTCTATTTTTTTAGGACTTTCT
01H1G026200	C88_C01H1G026200	W box	TTGACC	878	884		TAGGCATTAGGAATATTTGTGACCAAAATCCTTGCATGGCGGAGAGGACACTATTCACTA
01H1G026200	C88_C01H1G026200	STRE	AGGGG	807	812		ACTGAAGTCTTCCTGCATAGGATAGAAACTTAGTTGTCCATGTAGTGATTCTGCCCATTA
01H1G026200	C88_C01H1G026200	STRE	AGGGG	867	872		TCTTGTCTATGAAGGGTTGGCATTGACTTATGGATCGGATAGCTTCTTGGAACTCAAAGG
01H1G026200	C88_C01H1G026200	STRE	AGGGG	1485	1490		CACCCCAAGATATCTAAATGGCAGATCTCCTTACTAAAACCTGTGTGCTGCAATATTTTT
01H1G026200	C88_C01H1G026200	STRE	AGGGG	1533	1538		TGTTGTATTTCCTCTGATACTCCTCCAAAATAAACACAACTCTTAGCCTGATTAGCTATC
01H1G026200	C88_C01H1G026200	ABRE	ACGTG	762	767	cis-acting element involved in the abscisic acid responsiveness	AATCCAGACACCTTTAAGAATTGTTGGAAACATTCATACATAACTTTTTATTTTCTTATG
01H1G026200	C88_C01H1G026200	ABRE	ACGTG	1508	1513	cis-acting element involved in the abscisic acid responsiveness	CTATGAAGAATAGCTTTTTAAAACTTACTATAATGTCATCAATTTAAATACTTATAAAAA
01H1G026200	C88_C01H1G026200	MSA-like	TCCAACGGT	226	235	cis-acting element involved in cell cycle regulation	CATATATTAAAAAACTATTGATATAAATCACTCATGAATGTCAACTTACATCAATTAATC
01H1G026200	C88_C01H1G026200	Unnamed__2	AACCTAACCT	637	646		ATATATTATATAAGGGATTAATAATATTAGAGGTCAATTAACTATTAAAATATGACTAAT
01H1G026210	C88_C01H1G026210	ABRE	ACGTG	606	611	cis-acting element involved in the abscisic acid responsiveness	TGTGTACTTTGAAATCCATACTTATAATATCTTTTTTTGGAAAAAAAATAAATTGAAAGT
01H1G026210	C88_C01H1G026210	W box	TTGACC	512	518		GGATAATATTTATATTAGAAAGTTAAATTCTAATCTTTATTTATCAACATATTAATCTCA
01H1G026210	C88_C01H1G026210	STRE	AGGGG	302	307		TATAATATGTGTACTATTGAATTAAAATAGGCAATTTAATTAATTATTACTTGTGCTTCA
01H1G026210	C88_C01H1G026210	STRE	AGGGG	946	951		TGAATTTGGGATGAGATAAGAATATATATTGGTGTTTAATTGTATGATAAGTTAAAATAT
01H1G026210	C88_C01H1G026210	STRE	AGGGG	1957	1962		AATATAATATCAATAAAAGAATACAAATAAACTATTAAATTAAAAACAAAAGTTAAATAA
01H1G026210	C88_C01H1G026210	AE-box	AGAAACAA	1330	1338	part of a module for light response	TAAATTTCTCTTTTTTACCAACTTTTTTGTCAACCTTACAAATTTATTTGAAAACTTTTA
01H1G026210	C88_C01H1G026210	Sp1	GGGCGG	948	954	light responsive element	TGAAAAATATTATTTAAAATCTTCAAATAATTTACATATGGGTTTCAAAAACTCTCAGGT
01H1G026210	C88_C01H1G026210	MBS	CAACTG	674	680	MYB binding site involved in drought-inducibility	AACAATGGCACACACAAAAAAAAATCATTGAATTTTGTTTGGTAGAAAAATATTAAGAAA
01H1G026210	C88_C01H1G026210	MBS	CAACTG	798	804	MYB binding site involved in drought-inducibility	TTAGATTTTTTAAAGTTTTTTTTATAATCTTCATAAATTCTCACGTACGTAATTTATATA
01H1G026210	C88_C01H1G026210	O2-site	GATGA(C/T)(A/G)TG(A/G)	293	301	cis-acting regulatory element involved in zein metabolism regulation	TTTGTTTTGTAGAGGCATAAATTTACTGAATTAAATAGGTTTATTTATTTTTTACAATAT
01H1G026210	C88_C01H1G026210	O2-site	GATGACATGG	847	856	cis-acting regulatory element involved in zein metabolism regulation	ACAAAATTTTATATGTAGGACACGTGTGTCTATTTATTCAATTTTATACAAGTTTAAGTG
01H1G026210	C88_C01H1G026210	Myb	CAACTG	674	680		TCTATTTATGTACGCCCAAAATTAAAAGTCATAGTTATAATTTGAGGCCAAATTAAGGGT
01H1G026210	C88_C01H1G026210	Myb	CAACTG	798	804		CATATTCATTGTATTATGCATTAATTCTTTAGTCCAATTAACTTCTCTATCGCTAAGCTT
01H1G026210	C88_C01H1G026210	AT1-motif	AATTATTTTTTATT	1595	1608	part of a light responsive module	TTTCTTTCCTAGACGTAATGAGTACATTATAAAATACTTTTAAATTGGACCCATATCCCA
01H1G026210	C88_C01H1G026210	GT1-motif	GGTTAAT	62	69	light responsive element	TGATTCTAGTCCTCTCAAAATGATGGTAATACTTTGTAGCAGCCATATTAATAAATAAAT
01H1G026210	C88_C01H1G026210	TCT-motif	TCTTAC	108	114	part of a light responsive element	CATAATTAAGGACATTCTAGAATTACCTCTAATGTTCAGGAAAAAAAAAAGAATTACCTC
01H1G026210	C88_C01H1G026210	WUN-motif	AAATTACTA	99	108		TAATGGCTTTCTAAAATACAATATACCTGCACTTCTGAAGTATTTATAAGTATACTGCAC
01H1G026210	C88_C01H1G026210	WUN-motif	AAATTACT	100	108		CTTATTCGGGATCAAATATCAAAATTCTTAATTTTTCATAAGATACATTTAAGAGAGATG
01H1G026210	C88_C01H1G026210	AAGAA-motif	GAAAGAA	52	59		TATAAACTTATTCAATTCTTAAATATTATGACTCATGAATTGTGTGGACAATCATAATAG
01H1G026210	C88_C01H1G026210	AT-rich sequence	TAAAATACT	284	293	element for maximal elicitor-mediated activation (2copies)	CTTAGTTGATTAGCTATTTGAATTTTCACCTCGTTTGTAAAAGTTCGATTCTCCTAAATT
01H1G026210	C88_C01H1G026210	AT-rich sequence	TAAAATACT	1022	1031	element for maximal elicitor-mediated activation (2copies)	AGTGGACTGACATGAGGTAAGTGCTTAAGTCATATCCTTAAACAAAAGTCCATAATTTTA
01H1G026210	C88_C01H1G026210	Unnamed__4	CTCC	219	223		ACTTCTCTACTAAATAGTGA
01H1G026210	C88_C01H1G026210	Unnamed__4	CTCC	461	465
01H1G026210	C88_C01H1G026210	Unnamed__4	CTCC	1535	1539		>C88_C01H4G167450.1
01H1G026210	C88_C01H1G026210	Unnamed__4	CTCC	1768	1772
01H1G026210	C88_C01H1G026210	ACE	GACACGTATG	597	606	cis-acting element involved in light responsiveness	TGGACAAGTACACACATTGCGTCCAACGTGACAATTCACATGACACCGTATATGTATTAA
01H1G026210	C88_C01H1G026210	MYC	CATGTG	617	623		TTCTTGCTATATTGTAATATATTTGTTTAACCTTCGATTATATGAAATTTACATTTTTTA
01H1G026210	C88_C01H1G026210	MYC	CAATTG	753	759		TCCTGAATATTCACAAAATTGTTAATTATTCCTATCATTTAATTAGTAAGAAGTTATGTT
01H1G026210	C88_C01H1G026210	MYC	CATGTG	1676	1682		AAGCTTATGATGTACTTCTAAAATGAATCCAAAAATATATATTTTTCTTTATAAAAGGAC
01H1G026210	C88_C01H1G026210		motif_sequence	132	136	short_function	TAAAACCTACATTTATATTTTTTAAGAAAGTTAAATATATTAAATTATACTTTCTCTATT
01H1G026210	C88_C01H1G026210		motif_sequence	188	192	short_function	CACTTTTATTTGTCATGGTTTGACTTGACATATTCATTGAGAAAATAATTAATGATATAA
01H1G026210	C88_C01H1G026210		motif_sequence	461	465	short_function	GTATTTTATCAAACTATTCCCTATTAAATGATGTCTAAAAAATGATTTGGGAAATAAGTA
01H1G026210	C88_C01H1G026210		motif_sequence	677	681	short_function	TTTAATGTTGAGGGTAAAACATGAAAAAAAAATTATTGTCTTTTCTTGATATGTTAAAAG
01H1G026210	C88_C01H1G026210		motif_sequence	707	711	short_function	AGACAAGTAAAATTGAAAATCTATTTAATGATAAGGGTAAATTAGGAACTAAATGTAATA
01H1G026210	C88_C01H1G026210		motif_sequence	1482	1486	short_function	TTATCCATGGATTTCATAAAGTAAACAAGTATTGTTGGACATTTATTTTTAGTATAGAGG
01H1G026210	C88_C01H1G026210		motif_sequence	1677	1681	short_function	ACAAATATTGATGAATAGAGGAAGTAATTATTATTTATATTTGAGAAAACGGTCAAATAC
01H1G026210	C88_C01H1G026210		motif_sequence	1912	1916	short_function	CCCCTCAACCTATTATCCGATTCTCAACTACACACTTATACTTTACGGGGGGTCCTATCA
01H1G026210	C88_C01H1G026210		motif_sequence	1982	1986	short_function	CCCCCTAAAGTATTTTAAACACAAATATTGATACACTTAAAACGTCACCCCCAAATCTTT
01H1G026210	C88_C01H1G026210	G-Box	TCCACATGGCA	615	626	cis-acting regulatory element involved in light responsiveness	GTTGCAGAGTGTAATACACACACCTATTTTTCAAAATTAAATCATCACCAAAATACAGTA
01H1G026210	C88_C01H1G026210	TATA	TATAAAAT	171	179		AGTTTAATGCTTTTCATTTTTCTCCACCATTCTATTCATCTTCCTAAATCATCCCATTTT
01H1G026210	C88_C01H1G026210	chs-CMA1a	TTACTTAA	1117	1125	part of a light responsive element	TTCTCCATTGTTTTCAAATTTCTCATCTCCTCCAATCCACCTCCATCTCCATCACACCCA
01H1G026210	C88_C01H1G026210	chs-CMA1a	TTACTTAA	1583	1591	part of a light responsive element	TCATCTTCCGTCTTTCTTCTATCTTTTCGATCATTTATTTGCACAAAATCTAGTTGTCAT
01H1G026210	C88_C01H1G026210	TATA-box	ATATAT	1	7	core promoter element around -30 of transcription start	TGTTGAATTCAATAAATTGACATGAATGTTGAATCTTTTTATCATGTATCTTACTGCCAT
01H1G026210	C88_C01H1G026210	TATA-box	TATATA	2	8	core promoter element around -30 of transcription start	TATGGTTCTCCAGTTGCTTTTTTTTGATGAATTTGAAGATGAAAATTTGCTTGCCCAATT
01H1G026210	C88_C01H1G026210	TATA-box	ATATAT	3	9	core promoter element around -30 of transcription start	TCAAATTCTAATACCCACTTTCAATTCCAATCAAGAAACTCACAAATTTCAAATTTTAAT
01H1G026210	C88_C01H1G026210	TATA-box	TATATA	4	10	core promoter element around -30 of transcription start	ATACACTTTCAATTCCAATCAAGAAACTCAGGTTGCTACTATAATCGAAAAGATTTCTAT
01H1G026210	C88_C01H1G026210	TATA-box	ATATAT	5	11	core promoter element around -30 of transcription start	AGCAGAAGCTGTAATATCATTTTTCAATGTCGGATTGAAAGTATTTTCCATTGAGGTGAA
01H1G026210	C88_C01H1G026210	TATA-box	TATATA	6	12	core promoter element around -30 of transcription start	AGAAATTAAAGGATTATCATTTTCTTTCTTTTGGTTATGCTGTCTATTTTTAAGAAAGAT
01H1G026210	C88_C01H1G026210	TATA-box	ATATAT	7	13	core promoter element around -30 of transcription start	TTGAAGGTGATGGTCATGAAAAAGTTCATTTTGGACTAAAAGTGAAAAAATGAAAAAACA
01H1G026210	C88_C01H1G026210	TATA-box	TATATA	8	14	core promoter element around -30 of transcription start	AAATATTGTATTACCATGGCAGCCATGGCAAAATTCAATTGCAGAGGTATAATTTTTTAA
01H1G026210	C88_C01H1G026210	TATA-box	ATATAT	9	15	core promoter element around -30 of transcription start	GGAGGTAATAGTTAGAGAGAGAATGTGTGATTGTAATTAATTAAATTTATTTATTAATTA
01H1G026210	C88_C01H1G026210	TATA-box	TATATA	10	16	core promoter element around -30 of transcription start	TATTGAATTCAATTAAGAAATGACAGTTGTCCAATCATTTAATTATGACTAATTTATTTG
01H1G026210	C88_C01H1G026210	TATA-box	ATATAT	11	17	core promoter element around -30 of transcription start	CCTTACACTTGCTTTCAGGAAAGTGAACACACTTGTTGTGCCACATCAGCACTTAAAGGG
01H1G026210	C88_C01H1G026210	TATA-box	TATATA	12	18	core promoter element around -30 of transcription start	TATCAATATCTCTGTTTAAAATAACTCAAGGGGGTAATAGAATCTCCATGAAATATTAGT
01H1G026210	C88_C01H1G026210	TATA-box	ATATAT	13	19	core promoter element around -30 of transcription start	GTGTAATTAAGCATTGAGTAATAGATTGAGAGGGTATTTGACTGTTTTCTCTTTATATTT
01H1G026210	C88_C01H1G026210	TATA-box	TATATA	14	20	core promoter element around -30 of transcription start	TAATCCCTAAGTTATTAGTATATAAATAATTGTGAGCACAAAGTTTTGGAATTACCAGAT
01H1G026210	C88_C01H1G026210	TATA-box	ATATAT	15	21	core promoter element around -30 of transcription start	GAAAACAAGAGCAAAGACCAAGTCAATAGAAAAGACAAAGTGAAACAATTTATTGGACTT
01H1G026210	C88_C01H1G026210	TATA-box	TATATA	16	22	core promoter element around -30 of transcription start	GTCATTTCCACACACTGTTGTGATAAAGGTAATTAGTCCAAACTCCAAATCATTATTAGC
01H1G026210	C88_C01H1G026210	TATA-box	ATATAT	17	23	core promoter element around -30 of transcription start	TTAAAATGTAAGAAATTTAT
01H1G026210	C88_C01H1G026210	TATA-box	TATATA	18	24	core promoter element around -30 of transcription start
01H1G026210	C88_C01H1G026210	TATA-box	ATATAT	19	25	core promoter element around -30 of transcription start	>C88_C01H4G149340.1
01H1G026210	C88_C01H1G026210	TATA-box	TATATA	20	26	core promoter element around -30 of transcription start
01H1G026210	C88_C01H1G026210	TATA-box	ATATAT	21	27	core promoter element around -30 of transcription start	TATATATATATATATATTTGAAAAATGTTACCATATATATATATGGTAACATTTTTCAAA
01H1G026210	C88_C01H1G026210	TATA-box	TATATA	22	28	core promoter element around -30 of transcription start	TATATATAAATATAACCTAGGCCCTAGAGTTTTGGTGACGACTTTGGGCCTTTGTCCTTT
01H1G026210	C88_C01H1G026210	TATA-box	ATATAT	23	29	core promoter element around -30 of transcription start	AATTAATTAGATTTAAATAAAGATACTATTAAAGAAGTCATCAAATAATATGGCAAAACC
01H1G026210	C88_C01H1G026210	TATA-box	TATATA	24	30	core promoter element around -30 of transcription start	TATGCAAACACTTAAGATCAAACAATAGGTAACAAGGTTTTACATTCTTTAGTTTATTGG
01H1G026210	C88_C01H1G026210	TATA-box	ATATAT	25	31	core promoter element around -30 of transcription start	TTAAGAATTGAAGTGTTTCTTCAAGAACACACTTGAGAATGAAATATTTTAATAATGGTA
01H1G026210	C88_C01H1G026210	TATA-box	TATATA	26	32	core promoter element around -30 of transcription start	TATTTTGAGGTGATACTTTAAAAGTTAAAAAAAAAAAGTCAAAAATTAATCGAACTGTAC
01H1G026210	C88_C01H1G026210	TATA-box	ATATAT	27	33	core promoter element around -30 of transcription start	CGATACCAAAGAGGATTTGACATGATTGGGATGGCTTTAAAAAATATATTTTGATTATAC
01H1G026210	C88_C01H1G026210	TATA-box	TATATA	28	34	core promoter element around -30 of transcription start	AATATAAAATATCTGAAAAATTGAGACGGTATAATTTTTTAAAAATAACCCACCAAATTG
01H1G026210	C88_C01H1G026210	TATA-box	ATATAT	29	35	core promoter element around -30 of transcription start	TTCCATTAACCCCCTAATTTTGACTATCACCTCTTCTTCACTCAATCTCTCTTTTATTGA
01H1G026210	C88_C01H1G026210	TATA-box	TATATA	30	36	core promoter element around -30 of transcription start	TTATTTTTTGTGTGTGAAATTTGTTGCATAAAGCCTTTTTGGATAATTATTTGTTGTTGG
01H1G026210	C88_C01H1G026210	TATA-box	ATATAT	31	37	core promoter element around -30 of transcription start	TATTTTTATGGGAAAATTGTATATACTAGCAAATTATTAATTCAAATTAAATGCTATAAA
01H1G026210	C88_C01H1G026210	TATA-box	TATA	32	36	core promoter element around -30 of transcription start	TATAGTTTGATTTAATTGTACCCCATAGCAAACTGTTGTTATTTCGCGTCTCTCCTGGTG
01H1G026210	C88_C01H1G026210	TATA-box	TATAAA	169	175	core promoter element around -30 of transcription start	AATCTCGCTCGCCACTCTCGTTCTCTCTGTCGCCTCTCTCACTTTTTATACAAATGCAAA
01H1G026210	C88_C01H1G026210	TATA-box	TATAA	170	175	core promoter element around -30 of transcription start	TGTATAAAATGCGTTTGTGTTTGTATAAAGCGAGAGAAAAATGTATATATACATATTTTC
01H1G026210	C88_C01H1G026210	TATA-box	TATA	171	175	core promoter element around -30 of transcription start	GTTTCCCTCTCTCCCCTCTCCCAGATCTCGCTCGCCACTCTCCCAAATCTCGCTCGCCAG
01H1G026210	C88_C01H1G026210	TATA-box	TATA	182	186	core promoter element around -30 of transcription start	TCTCTCGCTCACCTCTCTCGCTTATACAAATAGAAATGTATAAATTGTGTTTCTGTTTGT
01H1G026210	C88_C01H1G026210	TATA-box	TATA	212	216	core promoter element around -30 of transcription start	ATAAAGCGAGAGAAAATTATATATACACATGCAAATACATATATATTCGTCTTATACACT
01H1G026210	C88_C01H1G026210	TATA-box	ATATAA	279	285	core promoter element around -30 of transcription start	GATAATTATACAGTACAAATATTCCCCTGCCCAATTCTCTTTTGCCTTTCTCTCTTTCTC
01H1G026210	C88_C01H1G026210	TATA-box	TATA	280	284	core promoter element around -30 of transcription start	GCTTTATACAAACACATATTATACAATTGATCTTTTGTATATGTATACCGAAACAGAAAC
01H1G026210	C88_C01H1G026210	TATA-box	TATA	467	471	core promoter element around -30 of transcription start	ATATTATATACAACTGCTTTCTTTTGTATATGTATAGCGAAATTTACATATTTATGTTTG
01H1G026210	C88_C01H1G026210	TATA-box	ATTATA	471	477	core promoter element around -30 of transcription start	CTATGGAGAGCAATTATGCAAACTATAGCTATAGCATATAAATAAGATTTTTGTGTTTGC
01H1G026210	C88_C01H1G026210	TATA-box	TATATAA	472	479	core promoter element around -30 of transcription start	TATATGTGAAAGTTGCTCTCTTTTTATCGTCGTGGGATGCCCATTTTTGCAAAAAGATAT
01H1G026210	C88_C01H1G026210	TATA-box	TATATA	473	479	core promoter element around -30 of transcription start	TTACTCTCATATTGGAGAGATGAAGAAGAAGAAGAAGAAGAAGAAATACGATCAATAAAA
01H1G026210	C88_C01H1G026210	TATA-box	ATATAA	474	480	core promoter element around -30 of transcription start	AAGACGGAAAACAAAATGAAGAAGAAAATTTTATTAGCCTTTATAGAAGAACAAATGAAA
01H1G026210	C88_C01H1G026210	TATA-box	TATA	475	479	core promoter element around -30 of transcription start	ATAAAGGATTTTTTTTGGTCTTTTTTTAAAAAGAAAATGAACCGTGAGACTAACTCAATT
01H1G026210	C88_C01H1G026210	TATA-box	ATATAT	791	797	core promoter element around -30 of transcription start	TCAAAATTAGCTTATGAACAAAGAATTGTCAAATATCACACAAGAACTCAACAACCCATT
01H1G026210	C88_C01H1G026210	TATA-box	TATA	792	796	core promoter element around -30 of transcription start	CTCTCAATCAATATGGTACAATTCAACATTTTTTGAGGGAAAATTTTGTGATGCATGCAC
01H1G026210	C88_C01H1G026210	TATA-box	TATA	839	843	core promoter element around -30 of transcription start	AGTTTGATGGTGATTTTTGTCTGTATTGCTCGAATTCTTTGAAAATATTAATAGGTGTGT
01H1G026210	C88_C01H1G026210	TATA-box	TATATTTATATTT	892	904	core promoter element around -30 of transcription start	ATGGCTACTTTAAAAATAATGCATTTTCAAAGAATTTGATACGAGTGCGACAACATTTTT
01H1G026210	C88_C01H1G026210	TATA-box	ATATAT	900	906	core promoter element around -30 of transcription start	GAAGAGTTTGAGCAACATACAATTTTTTATTTTTGCTCCTTGTTCTTTGTACGTGTCTTT
01H1G026210	C88_C01H1G026210	TATA-box	TATA	901	905	core promoter element around -30 of transcription start	TTCTTTTTGTCAAAGTTAATAACATCATCAACATTGTATCTATCGACACCACAAGACTTG
01H1G026210	C88_C01H1G026210	TATA-box	ATATAA	919	925	core promoter element around -30 of transcription start	TAGTCCAAATGCTATTTGCAAGTTGACAAAGATATATTCTAATCAAAGTCATCAAAGTTA
01H1G026210	C88_C01H1G026210	TATA-box	TATA	920	924	core promoter element around -30 of transcription start	TCCAATCATAATAAGTACACTTACTTTAGTGTTTCATTACAACAATCAATCATACAAGTC
01H1G026210	C88_C01H1G026210	TATA-box	TATATA	1004	1010	core promoter element around -30 of transcription start	ATTAACAAGAATTAGTCAAT
01H1G026210	C88_C01H1G026210	TATA-box	ATATAA	1005	1011	core promoter element around -30 of transcription start
01H1G026210	C88_C01H1G026210	TATA-box	TATA	1006	1010	core promoter element around -30 of transcription start	>C88_C01H4G177310.1
01H1G026210	C88_C01H1G026210	TATA-box	TATA	1019	1023	core promoter element around -30 of transcription start
01H1G026210	C88_C01H1G026210	TATA-box	ATTATA	1172	1178	core promoter element around -30 of transcription start	CTAAATACAATCTCTAAATACTACCCTCTCTGTTTTATATTAAGTGAATTTTTGAGACTT
01H1G026210	C88_C01H1G026210	TATA-box	TATATAA	1173	1180	core promoter element around -30 of transcription start	TTTTTTTCATTGTTTAAAGTTCAAAATGGATGTTTAGATTTTTTTCCATATTTGTCATTT
01H1G026210	C88_C01H1G026210	TATA-box	TATATA	1174	1180	core promoter element around -30 of transcription start	TATTTATTGGAATTTTATATTTTCTAATAGATAATTTACAATACTTACAAAAATATATTT
01H1G026210	C88_C01H1G026210	TATA-box	ATATAA	1175	1181	core promoter element around -30 of transcription start	ATGATATTGCAAAAATCAGTAATAAAAATTATAATTTAAATTATAATATTTTTTTATTTT
01H1G026210	C88_C01H1G026210	TATA-box	TATA	1176	1180	core promoter element around -30 of transcription start	TTTTAATATATATATTTATTATATTACAAATTCAGTTAATATAAAATACAACTATACAAA
01H1G026210	C88_C01H1G026210	TATA-box	TATA	1197	1201	core promoter element around -30 of transcription start	GTAAAGTACAGTTAGAACTTGGAATCTCTGACTTGGTTAATTACAGGCCTAGTCTGTATA
01H1G026210	C88_C01H1G026210	TATA-box	TACATAAA	1221	1229	core promoter element around -30 of transcription start	GGTTTTAGAACTTTTACGTTTCAAGGGGCCCGAGACCCATCGGGAACTCAAAACAACTAC
01H1G026210	C88_C01H1G026210	TATA-box	TATA	1277	1281	core promoter element around -30 of transcription start	GCTACCTTTGAGCATTGTGCCTAATTTTATTAGAAACTTGCATAAATTCACTAGTTCAGA
01H1G026210	C88_C01H1G026210	TATA-box	TATAA	1283	1288	core promoter element around -30 of transcription start	AGATAAATTACTTACGTGTATTATAGTTTGTAATATTATTAGGGGTGTTAAATAGGTAGG
01H1G026210	C88_C01H1G026210	TATA-box	TATA	1284	1288	core promoter element around -30 of transcription start	TTGAGTTGAAATTAGAGATATTAAAATGAGTTGAAATAAATATTTGGTTGGATCTTAACT
01H1G026210	C88_C01H1G026210	TATA-box	TACATAAA	1304	1312	core promoter element around -30 of transcription start	CGTTCAAGTTTACTTTTGGCTCAAATGAGCATAAAATAGGTTGGGTCTTGACCAACCTAC
01H1G026210	C88_C01H1G026210	TATA-box	TATAAAT	1385	1392	core promoter element around -30 of transcription start	TTTGACCCGCTTAATTTCAACAATTTTAATATATAGTTATTTAAGTTTTATAACCATAAT
01H1G026210	C88_C01H1G026210	TATA-box	TATAAA	1386	1392	core promoter element around -30 of transcription start	TTGAATTTCAACTGTAGAAAAATTAAAAAAGAAGAAGGAGCTATAAATAGATAAATAAAT
01H1G026210	C88_C01H1G026210	TATA-box	TATAA	1387	1392	core promoter element around -30 of transcription start	CATAAAATATATAAAATAAATAGTAATTCATATATTAATTCAACATTGGAACATACATTA
01H1G026210	C88_C01H1G026210	TATA-box	TATA	1388	1392	core promoter element around -30 of transcription start	CATCAATGCAAATAAAGAGTATTTAAATGGGTTGAAATTGAAGATTAAATTGGGCTCAAT
01H1G026210	C88_C01H1G026210	TATA-box	TACAAAA	1498	1505	core promoter element around -30 of transcription start	TGAGGATTCTTTTCAAATGAGATAAAGCTTGAATGAGTTGAGATTGAATCCAATTAAAAT
01H1G026210	C88_C01H1G026210	TATA-box	ATATAT	1556	1562	core promoter element around -30 of transcription start	TATCTTGAGCCCAACCCTTAAAATTCCGAGTTTACCTATAGTCGAACTCATTTTTGACAC
01H1G026210	C88_C01H1G026210	TATA-box	TATATA	1557	1563	core promoter element around -30 of transcription start	CTCTAAATATTATGTATCTTATCAGATTTCAGTGCCTCTAAATATGTTCAGATATCTCAA
01H1G026210	C88_C01H1G026210	TATA-box	ATATAT	1558	1564	core promoter element around -30 of transcription start	ATACATGGAGTCAAATTTAGCTGTAATTTGTTCTAGATACATTATATCCAAAATGGATTC
01H1G026210	C88_C01H1G026210	TATA-box	TATA	1559	1563	core promoter element around -30 of transcription start	ACATGTATCAAGGATACATAACAAATCTCCCCCGCCTCCCTCGCCTCTCTCCCATTTAGC
01H1G026210	C88_C01H1G026210	TATA-box	ATTATA	1573	1579	core promoter element around -30 of transcription start	TCGCCACTATCCTCCATCTCGCTCGCCACTCTCTCATGTATATGGTATCCCAGACACATG
01H1G026210	C88_C01H1G026210	TATA-box	TATAA	1574	1579	core promoter element around -30 of transcription start	TGAATCACTCCAGATACATAAGAAACTCTTAATTAGTGGTAAGATAAGTAATATTTTAAA
01H1G026210	C88_C01H1G026210	TATA-box	TATA	1575	1579	core promoter element around -30 of transcription start	AGTAAAGATAATAATGATATATATAGTAGTGAAGTATGTCTATTATGTTTTTCCAATTTT
01H1G026210	C88_C01H1G026210	TATA-box	TATATAA	1728	1735	core promoter element around -30 of transcription start	ATTGGGAAATATTAATAAATATTGGCATTTTGAGCTCAAATTTGTGAAAAATAGCGAGAT
01H1G026210	C88_C01H1G026210	TATA-box	TATATA	1729	1735	core promoter element around -30 of transcription start	TTTAGTTAGTTACAAAACATAATACTAGCATCTTGGTTGAAAATGTAATGAAATATATTG
01H1G026210	C88_C01H1G026210	TATA-box	ATATAT	1730	1736	core promoter element around -30 of transcription start	TATTCATGTACATAATAATAGTCAAACATATTGTATTAGCGTACAAAATAAGTGTATACG
01H1G026210	C88_C01H1G026210	TATA-box	TATA	1731	1735	core promoter element around -30 of transcription start	CAAATATATAATAGTAGTTCGGTAGCGGAATATTATATTCACGCGTATACAATATATCTC
01H1G026210	C88_C01H1G026210	TATA-box	ATATAT	1916	1922	core promoter element around -30 of transcription start	GTTAATTACATCTTTGCAAATAATAAATGTATCCGCATATTTGCTATTAAACTCCAAACT
01H1G026210	C88_C01H1G026210	TATA-box	TATATA	1917	1923	core promoter element around -30 of transcription start	ATCACTATATAATTTTTAAAAATTACTACTATGAATGATAAATAGAGGGTTGAGTTAGCT
01H1G026210	C88_C01H1G026210	TATA-box	ATATAA	1918	1924	core promoter element around -30 of transcription start	AAGCCACATAATTTTCCCCTTTTTATTTATGAAATTTCATATGATCCTTTCTTGTGTTAC
01H1G026210	C88_C01H1G026210	TATA-box	TATA	1919	1923	core promoter element around -30 of transcription start	ATAGTTCTCTATTCATTAGAACAAAGAGTGGCCTAAAAGCAATTTGTGCTGTTTCCTTTT
01H1G026210	C88_C01H1G026210	TATA-box	TATAAATA	1943	1951	core promoter element around -30 of transcription start	TTGTATCAATGGAATCTTTCATATATATTTTTCCTTTAAAATCAGTAAATCGTCACCCCT
01H1G026210	C88_C01H1G026210	TATA-box	TATAAAT	1944	1951	core promoter element around -30 of transcription start	AAAAAAAAGACCTTAGTGATAACGTGTGGTTTTCTAACACATAATAAGATGTGACATAAA
01H1G026210	C88_C01H1G026210	TATA-box	TATAAA	1945	1951	core promoter element around -30 of transcription start	GCTAGTGCATGTGGGATAAG
01H1G026210	C88_C01H1G026210	TATA-box	TATAA	1946	1951	core promoter element around -30 of transcription start
01H1G026210	C88_C01H1G026210	TATA-box	TATA	1947	1951	core promoter element around -30 of transcription start	>C88_C01H4G179360.1
01H1G026210	C88_C01H1G026210	TATA-box	TATATA	1969	1975	core promoter element around -30 of transcription start
01H1G026210	C88_C01H1G026210	TATA-box	ATATAA	1970	1976	core promoter element around -30 of transcription start	AGGAATAAGAATGTAAAGCAGACTATAATACCCAAATCTACTTGTATCATAAGGCTTCAC
01H1G026210	C88_C01H1G026210	TATA-box	TATA	1971	1975	core promoter element around -30 of transcription start	TAATTCTCCATGAAATCTACACAAGTAGCAAATACAGTTGTCGTACCTGCATACGACGAT
01H1G026210	C88_C01H1G026210	CGTCA-motif	CGTCA	571	576	cis-acting regulatory element involved in the MeJA-responsiveness	AACATTAGATTTGAAGGATGGTTAGCCGATTTTACATGAAAACACCATAAAAGAAAGCTA
01H1G026210	C88_C01H1G026210	CGTCA-motif	CGTCA	584	589	cis-acting regulatory element involved in the MeJA-responsiveness	TTGAATTTACAAACATTTAACTTGTTTTGTTATGTCAAAACCTAATTATCAAGACATAAC
01H1G026210	C88_C01H1G026210	G-box	TACGTG	606	612	cis-acting regulatory element involved in light responsiveness	TAACGTTACTTCTCTAATTGGTGACAGAAAACCAACAGATTGAGTGGATAAATCTTGACA
01H1G026210	C88_C01H1G026210	G-box	GCCACGTGGA	615	624	cis-acting regulatory element involved in light responsiveness	AGGAGGCTAAGTCTAGAGTTTGTGATAAATCTTGATGGCAGGCAATAATAGTAGATGATC
01H1G026210	C88_C01H1G026210	ABRE4	CACGTA	606	612		CAAAAGTAGATACAACTCAAGAAAGATCATAACTACAAAGATTATTAACAAATATTGTGA
01H1G026210	C88_C01H1G026210	Box 4	ATTAAT	272	278	part of a conserved DNA module involved in light responsiveness	AATCTTGACAGATAAATCTTGACAAGTATCTCAATAAAGCAAAGTATAGAGTTTGTGATA
01H1G026210	C88_C01H1G026210	Box 4	ATTAAT	501	507	part of a conserved DNA module involved in light responsiveness	AATCTTGATGGCAGGCATTAGTAGTAGATGATCCAAAAGTAGATACAACTCAAGAAAGAT
01H1G026210	C88_C01H1G026210	Box 4	ATTAAT	1110	1116	part of a conserved DNA module involved in light responsiveness	CATAACTACAAAGATTATTAACAAATATTCTGAAATCTTGACAGATAAATCTTGACAAGT
01H1G026210	C88_C01H1G026210	Box 4	ATTAAT	1381	1387	part of a conserved DNA module involved in light responsiveness	ATCTCAAGAAAGTAAAGTATAGAGTTTGTGATAAATCTTGATGGCAGGCAGTAATAGTAG
01H1G026210	C88_C01H1G026210	AT~TATA-box	TATATA	2	8		ATGATCCAAAGTAGATACAACTCAAGAAAGATCATAACTACAAACATTATTAACAAATAT
01H1G026210	C88_C01H1G026210	AT~TATA-box	TATATA	4	10		AGTGAAATCTTGAAAATAAATCTTTTTTTTTGTTTTGTTACTAGTAAAAGTAGATGCAAC
01H1G026210	C88_C01H1G026210	AT~TATA-box	TATATA	6	12		TCAAGAAAGATCATAACTACAAACATTATTAACAAATATTGTGAAATCTTGAAAATAAAT
01H1G026210	C88_C01H1G026210	AT~TATA-box	TATATA	8	14		CCTTTTTTTCTTTTGTTACTAGTAAAAGTAGGGCATTAAAATTGGGCAAAAGTAAATGGA
01H1G026210	C88_C01H1G026210	AT~TATA-box	TATATA	10	16		ATTGATATATAAAGTAAAGTTAACAAGTAGTGCAGTTCTAACCCAAGAACTTCAGAATAT
01H1G026210	C88_C01H1G026210	AT~TATA-box	TATATA	12	18		GAAACTGCTTAAAACTTGGATTTTAAAAATAAATTCATGTTCCCGTCATCCTGGAAACAA
01H1G026210	C88_C01H1G026210	AT~TATA-box	TATATA	14	20		GAAACTGAACAATTAAATCAAGAAACAAGTAAATCAACATGGGATTAACAGAAATTGAAC
01H1G026210	C88_C01H1G026210	AT~TATA-box	TATATA	16	22		AAACTTCGATTATCAACCTTTAATCAAGAAACAAGTAAACCACTACTCATTCTCGCTATG
01H1G026210	C88_C01H1G026210	AT~TATA-box	TATATA	18	24		TTTTTTTTTTTTTTTTTTCTCGCGCTATGTTTTGTTCTTAAAATTCTGCATTCCCATTAC
01H1G026210	C88_C01H1G026210	AT~TATA-box	TATATA	20	26		TTATATATATAGAGAGAGTACTATTCGTTTTAAGTTTAAAACGGTAACCTTTTAATTTTT
01H1G026210	C88_C01H1G026210	AT~TATA-box	TATATA	22	28		GACGCGCTTTTCACTTTCTTTCCTAAAAATATTACTATTTATTTATTTAATTATTAACCA
01H1G026210	C88_C01H1G026210	AT~TATA-box	TATATA	24	30		TAACACACGCAACATTTTTTTAAGTATGTTTTAAAAATATTAAATATTTTTGGTAAGTAG
01H1G026210	C88_C01H1G026210	AT~TATA-box	TATATA	26	32		ATGATTTTTACAAAACAGTTAGATATCATTTGGTCGCAAATAAAGTTATTATGAAATTAT
01H1G026210	C88_C01H1G026210	AT~TATA-box	TATATA	28	34		AGTCTTGAGATTATAATTATTTAACTTTATTTTATTTCACTTGAAATAGCACACTATTAA
01H1G026210	C88_C01H1G026210	AT~TATA-box	TATATA	30	36		TTCAAATTAAATGTTATAGCCATTGTTTTATTTTAATTGTAATTCGTAGCAAACATACCT
01H1G026210	C88_C01H1G026210	AT~TATA-box	TATATA	473	479		TTTTTTGCCATTTGATTCGGTATATAATTAGCCATTTTCGGTATATAATTAGTCATTTTA
01H1G026210	C88_C01H1G026210	AT~TATA-box	TATATA	1004	1010		TACATTGTGGTATAAAATGTGTTTGTATTTATATAAAGCGAGAGAAAAGTGTATATACAA
01H1G026210	C88_C01H1G026210	AT~TATA-box	TATATA	1174	1180		ATACAAATACATATATTTTCGTCTTATACACATATAATTATATAAATACAAATCTTATTA
01H1G026210	C88_C01H1G026210	AT~TATA-box	TATATA	1557	1563		TACGAATTACAATGTATAAATGAATTTATACAAAACTGAACAATTTATATAAAATTGAAT
01H1G026210	C88_C01H1G026210	AT~TATA-box	TATATA	1729	1735		GTTTGTAGCAAATTATACAAATCAAAAGCTCCATAGCAATTATGCAAACTATAGCTATAA
01H1G026210	C88_C01H1G026210	AT~TATA-box	TATATA	1917	1923		CATACAAATATAATTTTTACGTTTGCTATATGTGAAAGTTGCTTTTCTTTTAATTCACTG
01H1G026210	C88_C01H1G026210	AT~TATA-box	TATATA	1969	1975		CTCGAATCAAATTACAAGTGTTTTTTTTTGTTTTAGTCAATCAAATTACAAATTTTATTT
01H1G026210	C88_C01H1G026210	HD-Zip 3	GTAAT(G/C)ATTAC	1898	1907.5	protein binding site	TATTTTTTTAAAAAGAGAAA
01H1G026210	C88_C01H1G026210	as-1	TGACG	571	576
01H1G026210	C88_C01H1G026210	as-1	TGACG	584	589		>C88_C01H4G167850.1
01H1G026210	C88_C01H1G026210	CAAT-box	CAAT	78	82
01H1G026210	C88_C01H1G026210	CAAT-box	CAAAT	104	109	common cis-acting element in promoter and enhancer regions	AGGTAAGCTTTAGATGGCCTTGTTTCTCTTTGACAATGATTCTACTTTTTCTCACTGAAG
01H1G026210	C88_C01H1G026210	CAAT-box	CAAAT	196	201	common cis-acting element in promoter and enhancer regions	ACCTCATCTTCTGCTTCCAACTTTTAGGTGCATACACCTGACTCAAGTAGATATTGGATT
01H1G026210	C88_C01H1G026210	CAAT-box	CAAAT	294	299	common cis-acting element in promoter and enhancer regions	GCACATTCTTACCAGGAGCGCTTTCAGAATGGTCTTGAGCCTGAAAATATCGACAAGGTT
01H1G026210	C88_C01H1G026210	CAAT-box	CAAAT	330	335	common cis-acting element in promoter and enhancer regions	TCTTACATTATATGAAACTTAATCTGTATCCCTTAAATGCAAGCTCAAGCATTGATCTCT
01H1G026210	C88_C01H1G026210	CAAT-box	CAAT	380	384		ACTGGATTAAGAAAGTAGAAAACAACTATTTTCTTCTGATGTTTCCGGTTATCTTAGATT
01H1G026210	C88_C01H1G026210	CAAT-box	CAAAT	445	450	common cis-acting element in promoter and enhancer regions	ATATAGTTTTTAGTATGCTATCTCTTGCAATATGCTGACTGACACTACAACTAATATTTG
01H1G026210	C88_C01H1G026210	CAAT-box	CAAT	535	539		CCTAGGAATTCTTGAGGTTGTGGTTCAAAAGTCATTGCAACCCATATGAGGATGAGGTGA
01H1G026210	C88_C01H1G026210	CAAT-box	CAAT	547	551		TCGGTCTTTCTGCTCATTTCCTTGGTATTCATATAACTTGTTTTTGAAATTGCACTAATT
01H1G026210	C88_C01H1G026210	CAAT-box	CAAT	753	757		GAAAAATTGATTCTCCTGCTTAGGTCTTGCCTGACGCTCCAGAAGAACTTGTTTCTGAAT
01H1G026210	C88_C01H1G026210	CAAT-box	CAAT	755	759		TAGCTTGGCGGTATGTGTTCATGTCTTCCCATGTTATCACTGTCGAGCTAAAGCCTCCAC
01H1G026210	C88_C01H1G026210	CAAT-box	CAAT	776	780		TCTTTTTAACTAACAAAACCTTGAACCTTCACTTGATTGTGATCTACTTGCATCAAAGTT
01H1G026210	C88_C01H1G026210	CAAT-box	CAAT	832	836		GCCTACGATTATCATTATTCACTGTTTCCATTATTAGTGCTGATTTCCACTTCATTAAAC
01H1G026210	C88_C01H1G026210	CAAT-box	CCAAT	904	909	common cis-acting element in promoter and enhancer regions	AGATATATTTTTCTATTTGAGACAATAACAAATTCAAGATTCGAGATGCCTGGGACAAAG
01H1G026210	C88_C01H1G026210	CAAT-box	CAAAT	963	968	common cis-acting element in promoter and enhancer regions	GTAAAAACCTATGTAGGAAAAGCATTACTGGATGACTACAGCAGTTACTAAAACTTGTTC
01H1G026210	C88_C01H1G026210	CAAT-box	CAAT	988	992		TTCATGCAGGAGCCAGTCCATGATCGAATCTCGAGAAATGTTTCACAGGCTTTATCATCA
01H1G026210	C88_C01H1G026210	CAAT-box	CAAAT	1015	1020	common cis-acting element in promoter and enhancer regions	TTGCAGTAATAACATCAAACAGGAGAGCATCTTGCATAAGTTTTATGAGGTGGAATAAGT
01H1G026210	C88_C01H1G026210	CAAT-box	CAAAT	1052	1057	common cis-acting element in promoter and enhancer regions	ACTTTCTGCAGTAATCTCTGAAGAATTGTATTTTAAGGTTGTCGTCGAGGAAGTTGGTCA
01H1G026210	C88_C01H1G026210	CAAT-box	CAAAT	1092	1097	common cis-acting element in promoter and enhancer regions	ATGTTGTAATGCTATGTGATACTCATATAACAACATTTATGCATCAACCCCAAGTAAGTT
01H1G026210	C88_C01H1G026210	CAAT-box	CAAT	1133	1137		GGGGAACCATAAACTGTAAAGTGACTAGTTTTGTCTAAAACTTGAAGAGTTCTGGATTTT
01H1G026210	C88_C01H1G026210	CAAT-box	CAAT	1142	1146		AATCATCCTGGTTTAAGTTAAGAATAGTTGGCAGATAAAAGTATTTATTCAAGTGTCACC
01H1G026210	C88_C01H1G026210	CAAT-box	CAAT	1167	1171		TTCTGACTTATAAATGCTTTTTAGATCGTATAACTTTGATGGCTGCTCTCTGTCTGTGAA
01H1G026210	C88_C01H1G026210	CAAT-box	CAAT	1181	1185		TTTATTTCAACACCAAATTTGCACACATTGATGGGAAATGGAAAAATCAAATCATTTTAC
01H1G026210	C88_C01H1G026210	CAAT-box	CAAT	1264	1268		TGCCATTAACTTCTCAAAAATAAGAGAATTGTAAACGTTGACAATCATGGAACATTTAGG
01H1G026210	C88_C01H1G026210	CAAT-box	CAAT	1349	1353		ACCAATTTTTCCAACTCTTTGATTCGACTTTTCTCACTTCCTTTTTGACCTGTCAATTTG
01H1G026210	C88_C01H1G026210	CAAT-box	CAAAT	1369	1374	common cis-acting element in promoter and enhancer regions	TTTACGTTAACCTCTCATTTATGCTTGTTTGAAAACATCTGGTCCGCTTTATTTGTCCTT
01H1G026210	C88_C01H1G026210	CAAT-box	CAAAT	1527	1532	common cis-acting element in promoter and enhancer regions	TTTTTGAAAGTCGTTTAGAATGTTTCTTTCTTTTTTCTAACAACTCTTAATTCTATCTTT
01H1G026210	C88_C01H1G026210	CAAT-box	CCAAT	1532	1537	common cis-acting element in promoter and enhancer regions	TCACATTGTATGTTTAAGACCATAAGACAAAATAGTATTTTGATACATTAGACCACATGA
01H1G026210	C88_C01H1G026210	CAAT-box	CAAAT	1562	1567	common cis-acting element in promoter and enhancer regions	TTCAAGTCTTTTTTATTTTATTTTTTCAAAAAAAATCGTGTCAAGTCAAAACTAGACAAA
01H1G026210	C88_C01H1G026210	CAAT-box	CAAAT	1644	1649	common cis-acting element in promoter and enhancer regions	CAAATTGAAACGGAAGGAGCGATAGATAGTGACATATCTTATTTGTGAAATGAAAACACT
01H1G026210	C88_C01H1G026210	CAAT-box	CCCAATTT	1659	1667	common cis-acting element in promoter and enhancer regions	ATGGAGTCTTCTTTAGACATACTGAAAATAAAATAAATAGAACGTGTGGCAGATGGAATA
01H1G026210	C88_C01H1G026210	CAAT-box	CCAAT	1661	1666	common cis-acting element in promoter and enhancer regions	ATCACAAAACTATGTGAATAAGATTGCAGAAACTGTCATTTTCCGATGAGATGAATAATG
01H1G026210	C88_C01H1G026210	CAAT-box	CAAAT	1764	1769	common cis-acting element in promoter and enhancer regions	AATTAAGAGAAAGCGGAACGTTAATTAGCATTGAAAACTCAAAAGAATAAGTCGTCTTGA
01H1G026210	C88_C01H1G026210	CAAT-box	CAAT	1808	1812		TAGTTTATCTTTGACACGGAAGTACTAAATTACCTTCTAGGAGAATTAGTGGTAAACAAC
01H1G026210	C88_C01H1G026210	CAAT-box	CAAT	1950	1954		TAAACAGTCATTATTAAACA
01H1G026210	C88_C01H1G026210	CAAT-box	CAAAT	1995	2000	common cis-acting element in promoter and enhancer regions
01H1G026210	C88_C01H1G026210	TCA	TCATCTTCAT	705	714		>C88_C01H4G170640.1
01H1G026210	C88_C01H1G026210	ABRE3a	TACGTG	606	612
01H1G026210	C88_C01H1G026210	GATA-motif	GATAGGA	90	97	part of a light responsive element	GGTGATCACGAAGTAAGTCTCTACGCTTGAAAGATCCTCCAACAACATTCAACACATTAC
01H1G026210	C88_C01H1G026210	GATA-motif	AAGATAAGATT	1227	1237	part of a light responsive element	TAACATGATCAAAAAAGTCTTCAACATCCAAATGTTTTTTAGCAATAGCCACTAGTGTTA
01H1G026210	C88_C01H1G026210	Unnamed__6	taTAAATATct	1006	1016		GTTGCAATTGATGAGCAAAACAATGAATGTAATATGTCGATGGACTATCTTTCATAATCA
01H1G026210	C88_C01H1G026210	circadian	CAAAGATATC	1065	1074	cis-acting regulatory element involved in circadian control	AAGTTTTGAGCCCATTTATCTCTCCTTTCATATTACTAGCCCCATCATAACCTTGTCCAC
01H1G026210	C88_C01H1G026210	TGACG-motif	TGACG	571	576	cis-acting regulatory element involved in the MeJA-responsiveness	GTATTTTAGATGGACTTAGTGAGTGAACGTAAAGCAAAGAATAAATCGTTTTCTTCAATG
01H1G026210	C88_C01H1G026210	TGACG-motif	TGACG	584	589	cis-acting regulatory element involved in the MeJA-responsiveness	AACATGCCAATGTATCACTAACATGGACAAGACCGATAAATCGTTCAACTACTTCACCAT
01H1G026210	C88_C01H1G026210	MYB	TAACCA	61	67		TCTTATTAACAAAACGCAAAACAAGAGCCATTTGTTCTTTGTGAGAGATGTCTTTTGACT
01H1G026210	C88_C01H1G026210	MYB	CAACCA	844	850		CATCAACTAATATACCAAAGTAATCTCCATTCAAGTCCCCAATTATTGCTTTCAATGTTT
01H1G026210	C88_C01H1G026210	ERE	ATTTTAAA	554	562		CTTTTGCACAAGCATTGACAATATCTTTTTGAATCATAGGACAAGTCAACGTATCATTTT
01H1G026210	C88_C01H1G026210	ERE	ATTTTAAA	686	694		GTGGGGCATTTTTCAATATCACTTTTCCCACATCGGGATGTTTGTCCCCGTGCCATCACA
01H1G026210	C88_C01H1G026210	ERE	ATTTTAAA	726	734		AAAATCCTAGAAAGAAGCCTTGATTAATTGAAGATTCCCTTTCATCGTGACCTCGAAAAG
01H1G026210	C88_C01H1G026210	ERE	ATTTTAAA	1450	1458		GTAATCTATATTGCAAAAGAAGTCTTGACACATCAATTGAGGCTTCCAAACGCATTCGAT
01H1G026210	C88_C01H1G026210	ERE	ATTTTAAA	1567	1575		ACTCATTTTTTAACTTTTGAGAATGCTTATCAATAACAACTTGAATTGATTGATGATAAT
01H1G026210	C88_C01H1G026210	MYB-like sequence	TAACCA	61	67		TTGACAAATCTAGCATCTTGTTGAAACATTTGTCATGAATATTATTAACATCACCAACAT
01H1G035260	C88_C01H1G035260	as-1	TGACG	1911	1916		GTTTACGGAATCTTTCAAGTGCCCTATTCCAACTCCTAAAACCCGTTTTTGTGTAAAACT
01H1G035260	C88_C01H1G035260	AT~TATA-box	TATATA	247	253		CACTTGTACTTTCATGGAAAAAATCATCTTTGAATAAATAACAACATAGACAGTAGACAA
01H1G035260	C88_C01H1G035260	AT~TATA-box	TATATA	249	255		AATCTTTCTCCACGCTATACTCCAACCATTTAGAATATGGACCTTCAAACCAAATTTTAC
01H1G035260	C88_C01H1G035260	AT~TATA-box	TATATA	690	696		AAAATTGACGCATTCTTTTTCCAATTTTAGTTGGAGGATATGAATCCATATTTGGTTGAC
01H1G035260	C88_C01H1G035260	AT~TATA-box	TATATA	788	794		AATGCCCTTTTTGAATATAATGTTTCCTCACTTCATCCTTTATTTGAGGGTTATAGTGAG
01H1G035260	C88_C01H1G035260	AT~TATA-box	TATATA	1338	1344		CAATTGGTACTCTTTTTCCTGGATCGGCTTCAAGTGAATCTAAATTAAGGTCATCTATAA
01H1G035260	C88_C01H1G035260	AT~TATA-box	TATATA	1340	1346		GACTAGAAAGATTGACATTCGTACTAGAACTTGCTTGAGAATGGTTAAATTTCACAAGAA
01H1G035260	C88_C01H1G035260	AT~TATA-box	TATATA	1565	1571		ATTTCTCCATCTCAATTCACAAAACTAAAACACTTTCCTACAAAAATTAAAATTCAATTC
01H1G035260	C88_C01H1G035260	AT~TATA-box	TATATA	1686	1692		AACTCACAATTAATTCAAATTTAATAGGGTAAGGCATAGTTAATTCAAATTAACATGATT
01H1G035260	C88_C01H1G035260	AT~TATA-box	TATATA	1882	1888		CATATCACACAATTTTTAACCAATAATGTCTTACAATGTTCATTAGAAATTTAGAATATC
01H1G035260	C88_C01H1G035260	ABRE4	CACGTA	493	499		AAAGTAAAATCAAAACTCTTGTCTAATATGAAATCAATCATCACTGATTAAAACTTGAAA
01H1G035260	C88_C01H1G035260	Box 4	ATTAAT	814	820	part of a conserved DNA module involved in light responsiveness	GAACTCAAGAAATAGAAATAAAAAAAATCTTACAAAAATAGAATTGCAAACTTACAATCT
01H1G035260	C88_C01H1G035260	Box 4	ATTAAT	1391	1397	part of a conserved DNA module involved in light responsiveness	ATAAAAAGTTGTGGATGGATGGAGAAAAGTGAAAACAATAGCACCCAAATGAGGCTTAGC
01H1G035260	C88_C01H1G035260	TATC-box	TATCCCA	1246	1253	cis-acting element involved in gibberellin-responsiveness	CGCTGGACGGAATGCTAAGACTTGCGGGGGGCGGCAACGACAAGAAGTGATTTGGGTTCG
01H1G035260	C88_C01H1G035260	TATC-box	TATCCCA	1992	1999	cis-acting element involved in gibberellin-responsiveness	AAATGGGGTAATGAAAATTTTGGAGAAGTTGAAACTCGGAGGAAGAAGGGTTTGAAAATA
01H1G035260	C88_C01H1G035260	CAAT-box	CAAT	8	12		GTTGAAGAGAAAGAGAACACTTTTAAGTCAAAGGAGTAATGTAATTAATTTAATTTAAAT
01H1G035260	C88_C01H1G035260	CAAT-box	CAAT	69	73		CAATAACAATTATAAAAAAAATAAAAATAATGTGCCAGCTGTTTTTCCTTAAAAAAAGGG
01H1G035260	C88_C01H1G035260	CAAT-box	CAAAT	110	115	common cis-acting element in promoter and enhancer regions	GCTTGGAGCCTTTTTTTTTTTTACTTAAAAAACGTCTGCAACAATTTTTCAAAAAAATAG
01H1G035260	C88_C01H1G035260	CAAT-box	CCAAT	126	131	common cis-acting element in promoter and enhancer regions	GTTCAAATGGGATTTGAACCCGCAACCTCAACCTTCTAAAGTTGCCCTCCTACTGTGGCA
01H1G035260	C88_C01H1G035260	CAAT-box	CAAT	159	163		TCCCAAATCAATTTTGTTCT
01H1G035260	C88_C01H1G035260	CAAT-box	CAAT	186	190
01H1G035260	C88_C01H1G035260	CAAT-box	CAAAT	267	272	common cis-acting element in promoter and enhancer regions	>C88_C01H4G170650.1
01H1G035260	C88_C01H1G035260	CAAT-box	CAAT	434	438
01H1G035260	C88_C01H1G035260	CAAT-box	CAAAT	582	587	common cis-acting element in promoter and enhancer regions	TTCTGCATGTGCCACATAAATTAGAACAAATAGAGTAATAAATATTATTTAAAAAATTAT
01H1G035260	C88_C01H1G035260	CAAT-box	CAAAT	622	627	common cis-acting element in promoter and enhancer regions	GTAAAAAAAAAGTACTACAAATCACAATAGCTAACAATTTAAAATATTTTTAAAATCATA
01H1G035260	C88_C01H1G035260	CAAT-box	CAAT	681	685		TAAAAATTTCAATAACTTCTCAAATTCCATAATATAACACTTAAATACTACATATTATAT
01H1G035260	C88_C01H1G035260	CAAT-box	CAAAT	719	724	common cis-acting element in promoter and enhancer regions	ATTAATTATACTATACTATAAATGACTTAAATACTTCATATTATCTATTACAATAATTAA
01H1G035260	C88_C01H1G035260	CAAT-box	CCAAT	825	830	common cis-acting element in promoter and enhancer regions	CAATTATTTGACACTTTAAATTCTATCAATGCCATATAAATTAGGATAAAAAACCTAACA
01H1G035260	C88_C01H1G035260	CAAT-box	CAAT	844	848		TATAATATTTAAATATATTTAAAAATACTATAAGTAATACTATACATTACAATAATTAAC
01H1G035260	C88_C01H1G035260	CAAT-box	CAAAT	849	854	common cis-acting element in promoter and enhancer regions	AGCTTAGTTATTTAAAACTTATATACAAAATTTAATTGACTCTCTAAATTCTATTGGTAC
01H1G035260	C88_C01H1G035260	CAAT-box	CAAT	877	881		CACATAAAATGGATTATATGATAAACATATATTGTTTGAAATTGACGCAAAAGAAACAAT
01H1G035260	C88_C01H1G035260	CAAT-box	CCCAATTT	887	895	common cis-acting element in promoter and enhancer regions	AAATTACAATAATTAATAAAAAAAATAGTCGACGAAATTGACGAAAAACAAATTATAAAT
01H1G035260	C88_C01H1G035260	CAAT-box	CCAAT	889	894	common cis-acting element in promoter and enhancer regions	TACAATAATTAACAAAATAAATCTCTCGACTCCAACAAATCTATCAATTAATGCCACATA
01H1G035260	C88_C01H1G035260	CAAT-box	CAAT	897	901		AATTGGGACATGGCAAATAACATATATTATTAAAAAATTAGGTTCAAAATGTACTATAAA
01H1G035260	C88_C01H1G035260	CAAT-box	CAAT	899	903		ATACAAAAATTAACAACTTAATATATTAAAGAGACATATAAAAAAGGGTTAATATTTGAA
01H1G035260	C88_C01H1G035260	CAAT-box	CAAAT	914	919	common cis-acting element in promoter and enhancer regions	ATTCTGCATCTGCCACATAAATTAGAACAAATAGATTAATAAATATTATTTCCAAAATTA
01H1G035260	C88_C01H1G035260	CAAT-box	CAAT	943	947		TGTTAAAAAAAGTACTACAAATCACAATAGCTAACAATTTAAAATATTTTTAAAATCATA
01H1G035260	C88_C01H1G035260	CAAT-box	CCAAT	950	955	common cis-acting element in promoter and enhancer regions	TAAAAATTTCAATAACTTCTCAAATTCCATAATATGACATAAATTTTTTTAAAAAGTGTT
01H1G035260	C88_C01H1G035260	CAAT-box	CAAT	951	955		ATAAATCATAATAAATTGTACAATATTTTAACTACTTTAAAAGTATTATAAATTGTAATA
01H1G035260	C88_C01H1G035260	CAAT-box	CAAAT	1078	1083	common cis-acting element in promoter and enhancer regions	AATAATACAACAATTTAAATTACTTATTACTTCAAATTTAACGACTTAAAAATATTTTTT
01H1G035260	C88_C01H1G035260	CAAT-box	CAAAT	1092	1097	common cis-acting element in promoter and enhancer regions	TAAATGTATTAAAATTTTGGTTAATTGTCAAAACTTTACATGTGCCACATAAATTGGGAC
01H1G035260	C88_C01H1G035260	CAAT-box	CAAAT	1106	1111	common cis-acting element in promoter and enhancer regions	ATGGAGAGTCACACATATTTTTTTTTTAAAAATTACATTAAAAGTATTCTATCAATTAAC
01H1G035260	C88_C01H1G035260	CAAT-box	CAAAT	1162	1167	common cis-acting element in promoter and enhancer regions	AACATATATTGTTTGAAATTGACGGGAAAAAAAACTATAAATTACAATAATTAACAAAAT
01H1G035260	C88_C01H1G035260	CAAT-box	CCAAT	1373	1378	common cis-acting element in promoter and enhancer regions	AAATCTCTCAACTCCAACAAATCTATCAATTAATGTCACATAAATTGGGACATGGCAAAT
01H1G035260	C88_C01H1G035260	CAAT-box	CAAT	1374	1378		AACATATATTATTAAAAAATTAGGTTCAAAATGTACAATAAAATACAATAATTAACAACT
01H1G035260	C88_C01H1G035260	CAAT-box	CCAAT	1381	1386	common cis-acting element in promoter and enhancer regions	TAATATATTAAAGAGACATATAAAAAATGCTTAATATTTAAAATTCTGCGTGTGCCACAT
01H1G035260	C88_C01H1G035260	CAAT-box	CCAAT	1401	1406	common cis-acting element in promoter and enhancer regions	AAATTAGAACAAACAGAGTAATACATATTTTTTTCAAAATTATGTTAAAAAAAAGTACTA
01H1G035260	C88_C01H1G035260	CAAT-box	CAAAT	1417	1422	common cis-acting element in promoter and enhancer regions	CAAATCACAATAGCTAAAAATTTAAAATATTTTTAAAATCATATAAAAATTTCAATAACT
01H1G035260	C88_C01H1G035260	CAAT-box	CAAAT	1420	1425	common cis-acting element in promoter and enhancer regions	TCTCAAGTTCCATAATATGACATAAATTAAAATAATAAAAAAAAAATATATTGGGCCCCG
01H1G035260	C88_C01H1G035260	CAAT-box	CAAT	1497	1501		TGCTGGCACGGGGTCCTATATCTAGTATATTTAATATGTATTAAGTAAATAATATTATTT
01H1G035260	C88_C01H1G035260	CAAT-box	CAAT	1530	1534		TGATCCTTAATATATGCAAAATGGATATTATTTTTGTGCTAACCCTAAAATTAACCATTC
01H1G035260	C88_C01H1G035260	CAAT-box	CAAAT	1561	1566	common cis-acting element in promoter and enhancer regions	TCTGTTAAAAACTAATTGTCTGCCTCCCAAGTTCTTTTTTATCAAATAATTTAACGCAAT
01H1G035260	C88_C01H1G035260	CAAT-box	CAAT	1610	1614		TTATCTTTTAGATATATATGTCCTTCTCCTGTACGAATTCAGATGTACAGCAGAGAGCAG
01H1G035260	C88_C01H1G035260	CAAT-box	CAAAT	1637	1642	common cis-acting element in promoter and enhancer regions	AAACAGTAATTTTTTCGAAAAAAGTGAGTAGAAATGAAGATAAATCCACCAATGTTGTTG
01H1G035260	C88_C01H1G035260	CAAT-box	CAAAT	1659	1664	common cis-acting element in promoter and enhancer regions	CAAATAAGCAGATCCTATATTAAACTAGTCAAAGCTGACAATTTTCAAAGGTGTTTGGTA
01H1G035260	C88_C01H1G035260	CAAT-box	CAAT	1840	1844		GACATTTTTCTAACACTGAAACTCCAACTACCAACTCCATTGTTGATGCTTCATTAGCTG
01H1G035260	C88_C01H1G035260	CAAT-box	CAAAT	1842	1847	common cis-acting element in promoter and enhancer regions	TTCCCATTTCAGCTTCATCC
01H1G035260	C88_C01H1G035260	CAAT-box	CAAT	1867	1871
01H1G035260	C88_C01H1G035260	G-box	TACGTG	493	499	cis-acting regulatory element involved in light responsiveness	>C88_C02H1G011230.1
01H1G035260	C88_C01H1G035260	CGTCA-motif	CGTCA	1911	1916	cis-acting regulatory element involved in the MeJA-responsiveness
01H1G035260	C88_C01H1G035260	TATA	TATAAAAT	132	140		GAAGAAGTAAAATCAGTTGATAAAAAATAAATTAGTCTTAATACTGAATACTCCAACTTG
01H1G035260	C88_C01H1G035260	TATA	TATAAAAT	280	288		TATTGTAAACAATAAAATGTAGAAAAGTGGGACATACCATGCTGCTGCAATTTTTTCCCA
01H1G035260	C88_C01H1G035260	TATA	TATAAAAT	790	798		ACTGGATTGTGCTTAAAGAAATGAAACCCAGCTCCAACAGTCCTAATCTGATTTGTCATG
01H1G035260	C88_C01H1G035260	G-Box	CACGTT	1941	1947	cis-acting regulatory element involved in light responsiveness	TCTATTTGTTTTTTATCTTGTAGATCTTGCGTTGACGCAAATGGCCAAGCTGAGGAAGAT
01H1G035260	C88_C01H1G035260	TATA-box	TATAAAA	33	40	core promoter element around -30 of transcription start	TCTTTTCCTGGGCAAGTTGTTGAATGGAATTCTTTACAGCAATGACGTGCTTGAAAGAGA
01H1G035260	C88_C01H1G035260	TATA-box	TATAAA	34	40	core promoter element around -30 of transcription start	AGCTCTTACAAACCTCCCTTGATATTAAAAGGAAGTTGACAATTACAGAAATGTTCACAT
01H1G035260	C88_C01H1G035260	TATA-box	TATAA	35	40	core promoter element around -30 of transcription start	TGGGAAAATCAGGTATCTTTCTTTTCCTTTGATATTCACACAATCGTTGTTCAGACAAGA
01H1G035260	C88_C01H1G035260	TATA-box	TATA	36	40	core promoter element around -30 of transcription start	TTGGGAGATGAGGACAAAAGTTGTCAAAAAACTATTATACAGCGGGAGAGATTGATAGGG
01H1G035260	C88_C01H1G035260	TATA-box	TATAAAA	133	140	core promoter element around -30 of transcription start	AACAGTTATTTGACAGCAAACAGCAATCACCTTAGTACTTCCCTTCTTTTTAACGTACGA
01H1G035260	C88_C01H1G035260	TATA-box	TATAAA	134	140	core promoter element around -30 of transcription start	AGATGTTGGCTAGCTCACTATGCAGCTGTCAAGTCATATGCAATGGAAGGAGATCCAGGA
01H1G035260	C88_C01H1G035260	TATA-box	TATAA	135	140	core promoter element around -30 of transcription start	CCGTATAGCTGCTTGTACAGATTGTGGTTTTGGTTTCTCGTCATTTAAATTTTGATGCAT
01H1G035260	C88_C01H1G035260	TATA-box	TATA	136	140	core promoter element around -30 of transcription start	AAACCTCTTCCGCAAGATCATGGTTAGAGTAAGTCCTCTGGTGTCGTCATTGCAGATTCT
01H1G035260	C88_C01H1G035260	TATA-box	TACAAAA	166	173	core promoter element around -30 of transcription start	TGAGATTGCACATTACCAAGGATTTCCACATTTTTGTTGACAGAGGTGGTATGCATTGCA
01H1G035260	C88_C01H1G035260	TATA-box	ATATAT	173	179	core promoter element around -30 of transcription start	GGCTACATCAAACTGCCATCGCATGTTCAAGCTATTTAGGTATCATGGATCTCAATCTTT
01H1G035260	C88_C01H1G035260	TATA-box	TATA	174	178	core promoter element around -30 of transcription start	GCCTCCATTTCTTAACTGACACTCCAATCTTAAGTTCTTTCTCCATCTCTCACCGAGTTT
01H1G035260	C88_C01H1G035260	TATA-box	ATTATA	208	214	core promoter element around -30 of transcription start	GTGAACAAGCATTTTACCAAGACTGGTGACTATCAATTGTATGTCGTAAATGAAAAATTC
01H1G035260	C88_C01H1G035260	TATA-box	TATAA	209	214	core promoter element around -30 of transcription start	AAAACTAGTTGAGCCTCTCAATCATCATACTGGGAAAATTGTTAGCCAAAGGTACTTAGA
01H1G035260	C88_C01H1G035260	TATA-box	TATA	210	214	core promoter element around -30 of transcription start	ATGTATATAAAAGGTATCATTACATTTGCCTTATGAATGTTGTTGTATTGTTTTATCTTT
01H1G035260	C88_C01H1G035260	TATA-box	ATTATA	220	226	core promoter element around -30 of transcription start	ATTCATTTCATTCTTCCATTTTGGTACTGTTAAGAACATCATGTATCACTTTTTCGACGA
01H1G035260	C88_C01H1G035260	TATA-box	TATAA	221	226	core promoter element around -30 of transcription start	GCGGAGGCTTGATCTTTGACCTTCACTTGGGAAAATATTGTTGGGACAAAATATCAAAGG
01H1G035260	C88_C01H1G035260	TATA-box	TATA	222	226	core promoter element around -30 of transcription start	CGTCATGTGGAAGTTATTAATTGCAAATCATGGTCGAGATAAATCAGACGATACAAAGAA
01H1G035260	C88_C01H1G035260	TATA-box	ATATAT	246	252	core promoter element around -30 of transcription start	ACTATAAGAAGACTTTTATGCTTATAGTAAAGAAAGCTAATTAAATTGGCTGAGAACTTG
01H1G035260	C88_C01H1G035260	TATA-box	TATATA	247	253	core promoter element around -30 of transcription start	AGAATGCTTGTACACAAATTTATCTTATTTTTGTGAGATAAGATATTATTTTACTAAATC
01H1G035260	C88_C01H1G035260	TATA-box	ATATAT	248	254	core promoter element around -30 of transcription start	CTCAATATAACGATGTATTACTAAAACACTCTAGGACAAAATGAAATGTGGTCACTAATG
01H1G035260	C88_C01H1G035260	TATA-box	TATATA	249	255	core promoter element around -30 of transcription start	ATGTGTCATATAAAGCAAAATAAAACTTTGGTATTCTATAGCTTTTGTCTAACTTAATAC
01H1G035260	C88_C01H1G035260	TATA-box	ATATAT	250	256	core promoter element around -30 of transcription start	ATACTCCATTACGTCATCATACATTTGCCACACATCATTATTTATTTATTTATTTATCAC
01H1G035260	C88_C01H1G035260	TATA-box	TATA	251	255	core promoter element around -30 of transcription start	CAACTAAATTTGCCATCAAATTTGACCAAACTCAATAAACAAAGAAATATATTTATGATT
01H1G035260	C88_C01H1G035260	TATA-box	ATTATA	258	264	core promoter element around -30 of transcription start	TCAAGTTTGCTAAGAAATTAATTCTTTTTTACTAAAAATACGAATTTCAAAACACCCTAG
01H1G035260	C88_C01H1G035260	TATA-box	TATAA	259	264	core promoter element around -30 of transcription start	TAAAACTTTCAAAGTCAAGTCTACTCATTCTTCAAAATTAGTCGAAAGATGATTAAATAA
01H1G035260	C88_C01H1G035260	TATA-box	TATA	260	264	core promoter element around -30 of transcription start	CTTCTCAAAATAAAATTTTATATGTGAAACAAAATACTCTTCATCCTTAATCAGAGATTA
01H1G035260	C88_C01H1G035260	TATA-box	ATATAA	279	285	core promoter element around -30 of transcription start	TAGATTCGAGCCCTTCAAAATACGGAATCATATCATTTTATGGTCGATGTGAGACTTTCC
01H1G035260	C88_C01H1G035260	TATA-box	TATA	280	284	core promoter element around -30 of transcription start	GGCACAGATTCAAAGTTAATCAGATTCTCATGCACACTGAATGGGAAACCAACTTGAAAA
01H1G035260	C88_C01H1G035260	TATA-box	TATA	293	297	core promoter element around -30 of transcription start	TTTTTGAAGACAAAATTTCAAAATCTGATCAAAATTTTATGACCAAACAGATATTTAGAG
01H1G035260	C88_C01H1G035260	TATA-box	TATACA	355	361	core promoter element around -30 of transcription start	ATAATTTTTTAAATTTTGAT
01H1G035260	C88_C01H1G035260	TATA-box	TATA	357	361	core promoter element around -30 of transcription start
01H1G035260	C88_C01H1G035260	TATA-box	ATTATA	500	506	core promoter element around -30 of transcription start	>C88_C02H1G019630.1
01H1G035260	C88_C01H1G035260	TATA-box	TATAA	501	506	core promoter element around -30 of transcription start
01H1G035260	C88_C01H1G035260	TATA-box	TATA	502	506	core promoter element around -30 of transcription start	AAAATTTGTATACATCCAATTTAATTGGTTTCATAACTCAAACGAATCAATCAAATCAGG
01H1G035260	C88_C01H1G035260	TATA-box	ATATAT	689	695	core promoter element around -30 of transcription start	TGAAGACGTTCGTAGACAATGTTATTTAGTAACAGAGAATCGATCAACAGAATTATTTTT
01H1G035260	C88_C01H1G035260	TATA-box	TATATA	690	696	core promoter element around -30 of transcription start	CCAAGAGTATGTACCGGTTTTGCATAAACTTGTTTGGAGACGATGAAGTATATCTCAAGG
01H1G035260	C88_C01H1G035260	TATA-box	TATA	692	696	core promoter element around -30 of transcription start	AGTTCCATATCATCTTTCGTTCGAGAAGTATGCTATTCAAAATGGATCAACAAATTGGAG
01H1G035260	C88_C01H1G035260	TATA-box	TATAAAA	706	713	core promoter element around -30 of transcription start	AAAATCAATAATTAACCATATATATATTCCTGAATACTTTGGAATTATTTCTAAAAATTA
01H1G035260	C88_C01H1G035260	TATA-box	TATAAA	707	713	core promoter element around -30 of transcription start	GTTTGCTAATTAACCCTTTATGTTTACAAAGTTTGACAAATGGAAGAAAATCTTATCAAA
01H1G035260	C88_C01H1G035260	TATA-box	TATAA	708	713	core promoter element around -30 of transcription start	GATCTTTCTTAATTTCTTGAGAATATAATGTTGGGTAGATTAAATGAATCCGAATAAAAT
01H1G035260	C88_C01H1G035260	TATA-box	TATA	709	713	core promoter element around -30 of transcription start	AAACCGAACAGATGTCAAGAATTGGTCAACAAAGTTGATGAAAGCTTGCTTGAGAATAGG
01H1G035260	C88_C01H1G035260	TATA-box	TATA	762	766	core promoter element around -30 of transcription start	GGGACAAAATCCAACAACTACAAAGTAGCTTACTGCATGGGGAGGCACTGATGCAACCAA
01H1G035260	C88_C01H1G035260	TATA-box	taTATAAAtc	772	781	core promoter element around -30 of transcription start	ATTTTTTACTAAAATAATTTTAAAATATAAATACACAAACAAATAAAAATTAAATTTGAC
01H1G035260	C88_C01H1G035260	TATA-box	ATATAT	787	793	core promoter element around -30 of transcription start	TATATATATATATAAAGCATATTAATTTTTTAAGTACGTTTTTCGACATGATTTGATTAA
01H1G035260	C88_C01H1G035260	TATA-box	TATATA	788	794	core promoter element around -30 of transcription start	CATTTGAAGGGGGGTGGGACACTATTTAAAGTTAAAGTTCAAAAAGTATATTTAGAACCT
01H1G035260	C88_C01H1G035260	TATA-box	ATATAA	789	795	core promoter element around -30 of transcription start	AAACTATTTTTTTGTCATAAGTTTAAATTTTATGTTTCAAGTATGAAGTTGAAAATAGGC
01H1G035260	C88_C01H1G035260	TATA-box	TATA	790	794	core promoter element around -30 of transcription start	CAAATTGATAAATAAACTATTAGCTTTATTGTTATTATTATAAGTACCATTATTGTCACT
01H1G035260	C88_C01H1G035260	TATA-box	ATATAT	810	816	core promoter element around -30 of transcription start	AAGCTTAGAGAATACTAATTGAGTTAATTAGTACCATTGTTGAAAGAAAATAGGCTAATT
01H1G035260	C88_C01H1G035260	TATA-box	TATA	811	815	core promoter element around -30 of transcription start	GAGTTGATTATTCTAATTTCTCCCAAAATTCCTCCACCGGCAATACACCAAGTCACTAGC
01H1G035260	C88_C01H1G035260	TATA-box	TATTTAAA	860	868	core promoter element around -30 of transcription start	CCTTTTAAAAGAAAGTTTTAACACCATGCATATAGGGATTCTTACGCTCTTAAATACTCT
01H1G035260	C88_C01H1G035260	TATA-box	TATA	997	1001	core promoter element around -30 of transcription start	CCGTTTTGATTTATTTTTCATGTGTTTGATTTGACTTGAATTTAAAAAAATAAAGAAGAT
01H1G035260	C88_C01H1G035260	TATA-box	ATTATA	1121	1127	core promoter element around -30 of transcription start	TAAAAATAGTACTAATTTACATAAATCTTATAATGTTAAGAGCTAATTACATTATTTCCT
01H1G035260	C88_C01H1G035260	TATA-box	TATAA	1122	1127	core promoter element around -30 of transcription start	TACTTTTTTTCAAATTACAAAAATCTTTTAAAATTTATGAATTTCAGATACATCACTGGA
01H1G035260	C88_C01H1G035260	TATA-box	TATA	1123	1127	core promoter element around -30 of transcription start	CATCCAGATACATCAACAGACATCCGGATACATAGACGAAGGATGTATCCGAGAGGGGAT
01H1G035260	C88_C01H1G035260	TATA-box	TATACA	1237	1243	core promoter element around -30 of transcription start	AAAACATCCGTACACACATGGGAGGGATGTATCTAAGAGGGATAGGGATATATCCGAGAG
01H1G035260	C88_C01H1G035260	TATA-box	TATA	1239	1243	core promoter element around -30 of transcription start	GGATAGGGATGAATCAGCGAGAGGGAAGTGATGAATCCGAGGGGAATTTTTCATTTTTTT
01H1G035260	C88_C01H1G035260	TATA-box	taTATAAAtc	1336	1345	core promoter element around -30 of transcription start	TTAAATGGTTGAAAATTTTAGAGATTTTGGTAAAACAAAATGTGTATTTTAGTAATTTTT
01H1G035260	C88_C01H1G035260	TATA-box	ATATAT	1337	1343	core promoter element around -30 of transcription start	TCTACTTTCTTTTTTTAGTTTTTTTTCTTACATGACATATTTAAGGCAACCAAATTTGGT
01H1G035260	C88_C01H1G035260	TATA-box	TATATA	1338	1344	core promoter element around -30 of transcription start	GGACTTAAACATGTAATATAAATATAAAAACTAAAAAAAAAAAAGTTAAAAAGAATAGTG
01H1G035260	C88_C01H1G035260	TATA-box	ATATAT	1339	1345	core promoter element around -30 of transcription start	GAAACAAATTGAAATAGAGGGAGTAACTATATGGCGTATGGGTATTTTGTCTCATGCACC
01H1G035260	C88_C01H1G035260	TATA-box	TATATA	1340	1346	core promoter element around -30 of transcription start	CACATAAGAATTAATATTATTATTATTTCAGTCCTTTGGTAAGTGGGACTTTCCACTCAA
01H1G035260	C88_C01H1G035260	TATA-box	TATA	1342	1346	core promoter element around -30 of transcription start	CCACGTACTGGTTGATGCTCATCTTCACGTGCCAACCCCCAATACAAGAAAAATTGTATT
01H1G035260	C88_C01H1G035260	TATA-box	TACAAAA	1451	1458	core promoter element around -30 of transcription start	GTTGTTAAATATTCAAGTCCATCAAATTTACGTACAATCATATAACCAGCAAGTACAACT
01H1G035260	C88_C01H1G035260	TATA-box	ATATAT	1493	1499	core promoter element around -30 of transcription start	GTTTTAAGCACTTTACTTTCTACTAGTACAGTTCAAATACACTGTGGTCCATCTATTGAA
01H1G035260	C88_C01H1G035260	TATA-box	TATA	1494	1498	core promoter element around -30 of transcription start	CGTAACAAGAAATATTAAAATCACCTAATTCTCACATGACAAGTACAACCTCCATTACAC
01H1G035260	C88_C01H1G035260	TATA-box	TACAAAA	1542	1549	core promoter element around -30 of transcription start	TACTAGCTCTTTTTCTTTGGTCCTCTTCTCTTTTTTTTCATGCAAATGAAATTGTCTATT
01H1G035260	C88_C01H1G035260	TATA-box	TATACA	1553	1559	core promoter element around -30 of transcription start	TAAGGAGAAAGTAGATAGTC
01H1G035260	C88_C01H1G035260	TATA-box	TATA	1555	1559	core promoter element around -30 of transcription start
01H1G035260	C88_C01H1G035260	TATA-box	ATATAT	1564	1570	core promoter element around -30 of transcription start	>C88_C02H1G019550.1
01H1G035260	C88_C01H1G035260	TATA-box	TATATA	1565	1571	core promoter element around -30 of transcription start
01H1G035260	C88_C01H1G035260	TATA-box	ATATAA	1566	1572	core promoter element around -30 of transcription start	CTTGCCTGTGAATCCCCAGCAACAACAACCCATGACCCATTAAACAAATCTGAAGCATGA
01H1G035260	C88_C01H1G035260	TATA-box	TATA	1567	1571	core promoter element around -30 of transcription start	GACTTGGACAACTTTTGGAAATCACATTGAACAACAGGTTCAGACTCAATCCACTTCCAA
01H1G035260	C88_C01H1G035260	TATA-box	ATTATA	1592	1598	core promoter element around -30 of transcription start	GACTTCTCACTACTACTCCTAACAGTATTTTCCACACTACAATTCTCATTATTCAATTCT
01H1G035260	C88_C01H1G035260	TATA-box	TATAA	1593	1598	core promoter element around -30 of transcription start	TGAAAATTAAATGCTACTTGGTGAAGTAAAGAAATGCAAGAGTCAAGATTTACCATTGAT
01H1G035260	C88_C01H1G035260	TATA-box	TATA	1594	1598	core promoter element around -30 of transcription start	GATGATGACGATGATGATGAAGAAAGCATAGAGGAGACTGAAGGGAAATAAGGGGTCAAA
01H1G035260	C88_C01H1G035260	TATA-box	TATA	1606	1610	core promoter element around -30 of transcription start	TGAACACAAACAGCAAGGGTAATGAAGAGGGCACAGCTGAAAAATAACATTTTGTTGCGA
01H1G035260	C88_C01H1G035260	TATA-box	ATATAT	1612	1618	core promoter element around -30 of transcription start	CTCAAGTGCCAACCAGCCATACCCACAGGGACAAAGAGTACAAGAAAGGCCGCCAATACT
01H1G035260	C88_C01H1G035260	TATA-box	TATA	1613	1617	core promoter element around -30 of transcription start	CCCAATTGAACGGCGCCCCACATTATATCTCTAATTCTGACTGTTAAATCCTATGAAAGA
01H1G035260	C88_C01H1G035260	TATA-box	TATATA	1686	1692	core promoter element around -30 of transcription start	AAAAGAAAACAGAGCTTTGACAGCAGAGTTTCAATAAATGGAATGTTGGATCCAATCGAA
01H1G035260	C88_C01H1G035260	TATA-box	ATATAA	1687	1693	core promoter element around -30 of transcription start	GAGGAATGGAGAGTCTTTTCTGCTATTCTTGACGGGGAATCCCCATTAAAAGAAAAAAGG
01H1G035260	C88_C01H1G035260	TATA-box	TATA	1688	1692	core promoter element around -30 of transcription start	AAGAAACTTTGAAAGCAGATTAGCAATCTTTGCTTGGGGTTTAGAAATTGAAAAAGAAAA
01H1G035260	C88_C01H1G035260	TATA-box	TACAAAA	1859	1866	core promoter element around -30 of transcription start	GAACTTTGTATGAAGATTTTTCAAGAACTGGAAAGGTGGATGACAGAGATCTTCAAAGAT
01H1G035260	C88_C01H1G035260	TATA-box	ATATAT	1881	1887	core promoter element around -30 of transcription start	TTATCAAGAACAGGAATGTTGAATATAATTGAACAGTATAAATATTTGGAAGTTAAAAGG
01H1G035260	C88_C01H1G035260	TATA-box	TATATA	1882	1888	core promoter element around -30 of transcription start	GCAGTAAATATGGACTTTCTGAGGCTGATTCTAATTTAATTGCATTTCAATACGAAAATC
01H1G035260	C88_C01H1G035260	TATA-box	ATATAT	1883	1889	core promoter element around -30 of transcription start	AGATATAATTACAGTATAATCTTACAAGAAACCTCCGAAAAAAGTATGTTGTACTATATA
01H1G035260	C88_C01H1G035260	TATA-box	TATA	1884	1888	core promoter element around -30 of transcription start	ATTATATCTTATTTCTATTTTTATGAAATATAAAGATTATTTCTAATACATTCGTCGATT
01H1G035260	C88_C01H1G035260	TATA-box	ccTATAAAaa	1918	1927	core promoter element around -30 of transcription start	CAAAAGAAAAGTATCCTATCCAGAATTTGTGGGATTATATGGTGAGGGGGGAAAACATAA
01H1G035260	C88_C01H1G035260	GA-motif	ATAGATAA	147	155	part of a light responsive element	TGAGAAAGAGGAAAAATAAGAGTTTCCAAATGAGGAAATGAAAGTATGGAAAGAAATCAA
01H1G035260	C88_C01H1G035260	GA-motif	ATAGATAA	767	775	part of a light responsive element	TGCCTTTTGCCTCGAATAGAATTTGCAACCCTGGTCTTCAGCATTCCTGATTTACTAAAT
01H1G035260	C88_C01H1G035260	TGACG-motif	TGACG	1911	1916	cis-acting regulatory element involved in the MeJA-responsiveness	TGGAAAAATAACCGTTTAATATTGTTGAATTAAATACTCACTTTGTCAAAAATAAAAAAA
01H1G035260	C88_C01H1G035260	MYB-like sequence	TAACCA	334	340		GAATACTTAATTCTTCGATTTATTTTTATTTGTCCAATTAAAAAAACAAAAGATAACTTA
01H1G035260	C88_C01H1G035260	MYB-like sequence	TAACCA	711	717		TCACTTAATTCATACTCCTTCTATCCCTAATTAGTTGTCCACTTTTAATAGCACCCCTAT
01H1G035260	C88_C01H1G035260	ERE	ATTTTAAA	1313	1321		TAAGAAAACAATAATTGGCATAGTGAGTTTACAATTTTATTTCTATTAATTATGAAGTGG
01H1G035260	C88_C01H1G035260	ERE	ATTTCATA	1768	1776		ATGAATTAAAAACTTAAGATTTTCAAAAAGTTATATCTTTTTCAAAATAATTAATTGAGG
01H1G035260	C88_C01H1G035260	ERE	ATTTCATA	1774	1782		GTATAATAGGTTAAAAAAATTGTCATTTTTTTATTTGTCAAAATGAATAAATAATTAGGA
01H1G035260	C88_C01H1G035260	ERE	ATTTTAAA	1895	1903		ATAACTAAAAAATGAAAAATAGACAAGTAATTATGAAGAGAGGGGAATAGTAATATTCTC
01H1G035260	C88_C01H1G035260	MYB	TAACCA	334	340		TTATTATTACTAGGAGTAATATACTCTCTCCATTCTATATTAATTGAATTTTTGAGTCAT
01H1G035260	C88_C01H1G035260	MYB	CAACCA	585	591		TTTTTATTTTTCAAATTAACTTAATTGTTTTGTTTTCAAGACTACTTTTAGAATGTTACC
01H1G035260	C88_C01H1G035260	MYB	TAACCA	711	717		CTTCATTTGGATTTTCAATGTGATGACTTGAATAAATTTGACAATAATTAATAAGGGTAA
01H1G035260	C88_C01H1G035260	MYB	CAACCA	1474	1480		AAATGAAAAATTATGTCTTAATCTACTTTTCTTAAAGAACATGAAATACCTCAAAAATTC
01H1G035260	C88_C01H1G035260	ABRE3a	TACGTG	493	499		AATTAATATAGAATGAAGGGAGTACATGACAGGTCACGTAACCAAACAGACAAAATGACG
01H1G035260	C88_C01H1G035260	ARE	AAACCA	1947	1953	cis-acting regulatory element essential for the anaerobic induction	ATATTTCCTATTTTCAATGCGATCTTGGAAGTTCAGCCCAATCAGAATATTACTTTGGAA
01H1G035260	C88_C01H1G035260	STRE	AGGGG	384	389		ATTCAGATTCTTGCATTTATATAAAGCCCAGCATGTACCAATCATCAAGAATATAAATTT
01H1G035260	C88_C01H1G035260	STRE	AGGGG	521	526		TGCATTACTATTAATTATTA
01H1G035260	C88_C01H1G035260	STRE	AGGGG	1756	1761
01H1G035260	C88_C01H1G035260	STRE	AGGGG	1916	1921		>C88_C02H2G052140.1
01H1G035260	C88_C01H1G035260	W box	TTGACC	648	654
01H1G035260	C88_C01H1G035260	W box	TTGACC	662	668		CAACTCCAACAAAGAAACTACAAATAACCTTGCCTGTGAATCCCCAGCAACAACAACCCA
01H1G035260	C88_C01H1G035260	MBS	CAACTG	729	735	MYB binding site involved in drought-inducibility	TGACCCATTAAACAAATCTGAAGCATGAGACTTGGACAACTTTTGGAAATCACATTGAAC
01H1G035260	C88_C01H1G035260	AE-box	AGAAACTT	452	460	part of a module for light response	AACAGGTTCTGACTCAATCCACTTCCAAGACTTCTCACTACTACTCCTAACAGTATTTTC
01H1G035260	C88_C01H1G035260	ABRE	ACGTG	494	499	cis-acting element involved in the abscisic acid responsiveness	CACACTACTATTCTCATTATTCAATTCTTGAAAATCAAATGCTACTTGGTGAAGTAAAGA
01H1G035260	C88_C01H1G035260	ABRE	ACGTG	1942	1947	cis-acting element involved in the abscisic acid responsiveness	AATGCAAGAGTCAAGATTTACCATTGATGATGATGATGATGAAGATAAGGGTACTGAACC
01H1G035260	C88_C01H1G035260	MYC	CATTTG	622	628		TGATGACGAAAGCATAGAGGAGACTGAAGGGAAATAAGGGGTCAAGTGAACACAAACAGC
01H1G035260	C88_C01H1G035260	MYC	CAATTG	897	903		AAGGGTAATGAAGAGGGCACAGCTGAAAAATAACATTTTGTTGCGACTCAAGTGCCAACC
01H1G035260	C88_C01H1G035260	MYC	CATTTG	914	920		AGCCATACCCACAGGGACAAAGACTACAAGAAAGGCCGCCAATACTCCCAATTGAACGGC
01H1G035260	C88_C01H1G035260	MYC	CATGTG	1140	1146		GCCCCACATTATATCTCTAATTCTGACTGTTAAATCCTATGAAAGAAAAAGAAAACAGAG
01H1G035260	C88_C01H1G035260	MYC	CATGTG	1255	1261		CTCTGACAGCAGAGTTTCAATAAATGGAATGTTGGATCCAATTGAAGAGGAATGGAGTCT
01H1G035260	C88_C01H1G035260	MYC	CATGTG	1257	1263		TTTCTGCTATTCTTGAAGGGGAATCCCCATTAAAAGAAATAGGAAGGAACTCTGAAAGCA
01H1G035260	C88_C01H1G035260	MYC	CATGTG	1988	1994		GATTAGCAATCTTTGCTTGGGGTTTAGAAATTGAAAAAGAAAGGAACTTTGACAACAGAT
01H1G035260	C88_C01H1G035260		motif_sequence	306	310	short_function	TTTTCAAGAACTGGAAAGGTGGATGACAGAGATCTTCAAAGATTTTTCAAGAACAGGAAT
01H1G035260	C88_C01H1G035260		motif_sequence	479	483	short_function	GTTGAATCAGGGGCGGCTCTATGCTTTATAAAATAAGGCTTACGCCTTAGGCCCCCAAAT
01H1G035260	C88_C01H1G035260		motif_sequence	829	833	short_function	TTTGGGCGCCCCAAATTTTTATTAAGAATAAATTACGTGTTAAAAATTTTATAGAAAAAA
01H1G035260	C88_C01H1G035260		motif_sequence	880	884	short_function	ATTGATTATTTATGATTAAAAGTATAATATTTTAAAATTTTATTATTTTACCCACATGAA
01H1G035260	C88_C01H1G035260		motif_sequence	1064	1068	short_function	CATCTTTTGTACTTTGTTAAAAATAAGAATTAATAGTGAAAAGTGTTGAACAAATTACAT
01H1G035260	C88_C01H1G035260		motif_sequence	1165	1169	short_function	TACAAAATTTTTTTTATTTGTTTTTAAATTTTAGTTTCAAGCATTACGTCAAGCATATTA
01H1G035260	C88_C01H1G035260		motif_sequence	1187	1191	short_function	AAATGGGGTATACCAAGTCATCAACTTCTTGAAATTCTATGGTTCTGACTCTTATCTTTA
01H1G035260	C88_C01H1G035260		motif_sequence	1506	1510	short_function	TTCAATATTTGTCAACTTATTACTTATAAAAATAAAATTTGAATAAATATGTGTATGAAG
01H1G035260	C88_C01H1G035260		motif_sequence	1508	1512	short_function	TTTATTTATATTTTAGGCCTCGAATTGAAATTTCGCTTTAGGCCTCGAATTGAAATTTCG
01H1G035260	C88_C01H1G035260	GC-motif	CCCCCG	1169	1175	enhancer-like element involved in anoxic specific inducibility	CTTTAGGCCCCGAATTATGTTGAGCTGCCCCTGTGTTGAATATAATTGAATGGTATAAAT
01H1G035260	C88_C01H1G035260	Unnamed__4	CTCC	757	761		ATTTTGAAGTTAAAAGGGTAGTAAATATGGACTTTTCTGTGCCTGATTCGAATTTAACTG
01H1G035260	C88_C01H1G035260	Unnamed__4	CTCC	1087	1091		CATGTCAATACTAAAAAAATAAGATATAATAATAATATCATATTCAATATAATCTTACAA
01H1G035260	C88_C01H1G035260	Unnamed__4	CTCC	1167	1171		GAAACCTCCGGAAAGAAAAAAAGGTATGTTGTACTATATAATTATATCTTTTTTCTATTT
01H1G035260	C88_C01H1G035260	Unnamed__4	CTCC	1176	1180		TTATGGAATAGGGAGATTATTTCGGATACATTCCTCGATTCAAAAGAAAAGTATTTTGTG
01H1G035260	C88_C01H1G035260	Unnamed__4	CTCC	1189	1193		CGATTATCTGGTGAGGGGGAAAACTTGTGAAGAAAGAGGAAAAATAAGAGTTTCCAAATG
01H1G035260	C88_C01H1G035260	Unnamed__4	CTCC	1212	1216		AGGAAATGAAAGTATGGAAAGAAATCAATGCCTTTTGCCTCGAATAGAATTTGCAACCCT
01H1G035260	C88_C01H1G035260	Unnamed__4	CTCC	1268	1272		GGTCTTCAGCTTTCCTTATTTACTAACCGTTTAATATTTGTTGAATTCAATAGAAAAAAT
01H1G035260	C88_C01H1G035260	Unnamed__4	CTCC	1672	1676		AATAATTTTTTCGTATACTTTTACTTGTTCAATTTAAAAAATCAAAAGATAATTTCACTT
01H1G035260	C88_C01H1G035260	WUN-motif	AAATTACT	485	493		AATTCATAATTTTATCTTATTGTTAATCCGAGTACTATACATGACAGGTCATGTAACCAA
01H1G035260	C88_C01H1G035260	WUN-motif	AAATTACTA	1700	1709		ACAGACAAAATGACGATATTTCCTATTTTCAATGCGATCTTGGAAGTTCAGCCCAAACAG
01H1G035260	C88_C01H1G035260	TCT-motif	TCTTAC	1299	1305	part of a light responsive element	AATATTACTTTGGAAATTCAGATTCTTGCATTTATATAAAGCCCAGCATGTACTAAACAG
01H1G035260	C88_C01H1G035260	AP-1	TGAGTTAG	1731	1739		AATATAAATTTTGAAAAGAG
01H1G035260	C88_C01H1G035260	Myb	TAACTG	273	279
01H1G035260	C88_C01H1G035260	Myb	TAACTG	309	315		>C88_C02H2G052240.1
01H1G035260	C88_C01H1G035260	Myb	CAACTG	729	735
01H1G035260	C88_C01H1G035260	TC-rich repeats	GTTTTCTTAC	1949	1958	cis-acting element involved in defense and stress responsiveness	ATCACAGAAGAGAGGAAAGAGAGCTTGAACAGCGTGCGTCATGCCTATGCATTGATGGTC
01H1G035260	C88_C01H1G035260	GT1-motif	GGTTAAT	335	342	light responsive element	TTATTTTGCATTGAGCTTACATTGTGAATCTTTGTTCTAATATGAAGAATGAGCTGACTA
01H1G035260	C88_C01H1G035260	CAT-box	GCCACT	1203	1209	cis-acting regulatory element related to meristem expression	TTTTTTGTTACTGCAGGTGTTGGCGTCGTTGCTGTTATATCGCAAGATACTGGACGAGAT
01H1G035260	C88_C01H1G035260	CAT-box	GCCACT	1225	1231	cis-acting regulatory element related to meristem expression	TGAAGCGAACGACTACAACAACTTCACAAGGAGGGCTTATGTGAGCAAGCCAAAGAAGCT
01H1G035260	C88_C01H1G035260	CAT-box	GCCACT	1827	1833	cis-acting regulatory element related to meristem expression	TCTGACGTTGCCCATTGCTTATGCAAGATCTCTAGTGCCCCCTAAGTCAACTTCTTCCCC
01H1G037360	C88_C01H1G037360	ARE	AAACCA	65	71	cis-acting regulatory element essential for the anaerobic induction	ACTAGCAAAGACATGAATGAAGTTTTTGAAAGACAATTAGAGGCCTATACGTACACTAAA
01H1G037360	C88_C01H1G037360	ARE	AAACCA	1920	1926	cis-acting regulatory element essential for the anaerobic induction	GAAAATCAGCTACTTAATTATAAATGAGCTATCTTTTGCTACATGTGTATCATCATCATC
01H1G037360	C88_C01H1G037360	Myb-binding site	CAACAG	69	75		AAAAGTAGATTGTAAATTCAATATGCAATATTTCTTGGTATGTTAAAGTGTCATAACTAG
01H1G037360	C88_C01H1G037360	W box	TTGACC	1772	1778		TCGAATCAAATCAAAATTTGTATACATTCAATTTAATTGGTTTGATAACTCAAACGAATC
01H1G037360	C88_C01H1G037360	AE-box	AGAAACAA	826	834	part of a module for light response	AATCAAATCAGGTGAAGACGTTCATAGACAATGTCATTTAGTACAGAGAAATTTTGATCC
01H1G037360	C88_C01H1G037360	AAGAA-motif	GAAAGAA	1039	1046		CAAGACTACGTGCCGGTGTTGCATAGATATATCACAAGGAGTTCCATATCATCTTTTGTT
01H1G037360	C88_C01H1G037360	AAGAA-motif	GAAAGAA	1815	1822		CAACAAGTATTCTACTGCAACTTTTGAATCAAAAAGATCAACAAATTGGAGAAAATCAAT
01H1G037360	C88_C01H1G037360	MRE	AACCTAA	15	22	MYB binding site involved in light responsiveness	AGTTGGAACAGTAACCACATAAAATTAATTATAAATAAAAGTTGCAACATTATATATTTT
01H1G037360	C88_C01H1G037360	Unnamed__4	CTCC	978	982		TGGAATTATTTCCGAAAATCAGTTGGCTAATTAACCCTTTATATTTGACAAATGAAAGAA
01H1G037360	C88_C01H1G037360	Unnamed__4	CTCC	1621	1625		AATCTTATCAAAGATCTTTCTTAATTTCTTGAGAATATAATGTTGAGTAGATTAAATGAA
01H1G037360	C88_C01H1G037360	Unnamed__4	CTCC	1977	1981		TCTGAATAAAATAAATCGAACAGATGTCAAGAATTGGTCAACAAAGTTGATGAAAGCTTG
01H1G037360	C88_C01H1G037360		motif_sequence	147	151	short_function	CTACAGAATAGGGAGACAAAATCCAACAACGACAAAGTTGCTTACAAAAGTTGTTAAAAA
01H1G037360	C88_C01H1G037360		motif_sequence	162	166	short_function	AGTATCAAATAATAAATCTATAAATGGCTCTACACGGGAAGGCACTGACGCAGCCAAATC
01H1G037360	C88_C01H1G037360		motif_sequence	286	290	short_function	TTTTAGAACACTTTAAAATTGTTTAGAGATAATAATAGAAATTCGCAAAGTTCAAATGTC
01H1G037360	C88_C01H1G037360		motif_sequence	301	305	short_function	TTTTTAAAAATATAACTAGTGATAAATAAACTGTTATATCATCATTGTTATTATTATTTT
01H1G037360	C88_C01H1G037360		motif_sequence	439	443	short_function	ACCATTATTGTGACTAAGCTTAAAGAAGGCTAATTGAGTTAATTATTCAAGAAATTAAAG
01H1G037360	C88_C01H1G037360		motif_sequence	454	458	short_function	AAGCACTAAAAAGACCACGAAGATTTCGGTCCTTTTAAATGAGAGTCTTTACATCATGCA
01H1G037360	C88_C01H1G037360		motif_sequence	555	559	short_function	TGGCAATATATTAACGTCTTAATTATATTTTATAGGAATTTTTACTCTCTCAAATACTCC
01H1G037360	C88_C01H1G037360		motif_sequence	782	786	short_function	ATGTAATTCAATTTAAGAAAGTAAATTAGACTTTTAAATTTATAGTCATATCTTGTGACC
01H1G037360	C88_C01H1G037360		motif_sequence	1140	1144	short_function	TTAAATATTTCATATGAAAATTAGAACTAAAAAATTGTCAAAAGAAAGTCATTATTTTTT
01H1G037360	C88_C01H1G037360		motif_sequence	1465	1469	short_function	TAACAGATTTAAATGAAAAGTGGTACAAATAAATTAAAATAGAGATAGTAATTATCCTAC
01H1G037360	C88_C01H1G037360	TC-rich repeats	GTTTTCTTAC	537	546	cis-acting element involved in defense and stress responsiveness	GTAATTCTAATACTCCCTCTGTCTCTAATTACTTGTCTATTTTTATTTTTTTTAGGACAG
01H1G037360	C88_C01H1G037360	GT1-motif	GGTTAAT	1076	1083	light responsive element	AGGGATTATTATTTTGGGTCGATGCACCCAATATTTCACACTCAAAATTATTAATTGAGT
01H1G037360	C88_C01H1G037360	GT1-motif	GGTTAA	1077	1083	light responsive element	CCTTTGGTAAGTGGGACTTTCCACTCAACCACGTACTGGTTGGTGCTCATCTTCACGTGC
01H1G037360	C88_C01H1G037360	AT-rich element	ATAGAAATCAA	1607	1617	binding site of AT-rich DNA binding protein (ATBP-1)	CAACCCCCAATACAAGAAAATTGTTGTTAAATATTCAAGTCCATCAAATTTGAGTACAAT
01H1G037360	C88_C01H1G037360	GARE-motif	TCTGTTG	69	76	gibberellin-responsive element	CATATAAGCAGCAAGTACAACTGTTTTAAGCACATTACTTTCTACTAGTACAGCTCAAAT
01H1G037360	C88_C01H1G037360	G-box	TAACACGTAG	706	715	cis-acting regulatory element involved in light responsiveness	ACACTGTGGTTCATCAACTGAACGTAACAAAAAATATTAACATGACCTCATTCTGACATG
01H1G037360	C88_C01H1G037360	Box 4	ATTAAT	1290	1296	part of a conserved DNA module involved in light responsiveness	ACAAGTACAACTTCCAATACTTTGTTTCTTTAATATTTATATCTTTCATGCAAATGAAAT
01H1G037360	C88_C01H1G037360	AT~TATA-box	TATATA	951	957		TGTCTATTTAAGGAGAGTAT
01H1G037360	C88_C01H1G037360	AT~TATA-box	TATATA	953	959
01H1G037360	C88_C01H1G037360	AT~TATA-box	TATATA	955	961		>C88_C02H2G043680.1
01H1G037360	C88_C01H1G037360	AT~TATA-box	TATATAAA	1440	1448
01H1G037360	C88_C01H1G037360	AT~TATA-box	TATATA	1442	1448		GGAACTATCTTCACCAAGCTTACACTCGGTTTTTCATTTAGAGTGTTGGTGCCAGGATGT
01H1G037360	C88_C01H1G037360	as-1	TGACG	789	794		GTACCATTCTGTTTCACCTTTGCCTAGTTTAAACTTGACAGACTTACAATTGAAATGGCT
01H1G037360	C88_C01H1G037360	as-1	TGACG	1023	1028		TGATGCAGTGCCTGCTAAGTTTTTAGGTCAATGTGAAGAGAAATGAAGAAGTAAAATCAG
01H1G037360	C88_C01H1G037360	as-1	TGACG	1311	1316		TTGATAAAAAATAAATTAGTCTTAATACTGAATACTCTAACTTGTATTGTAAACAATAAA
01H1G037360	C88_C01H1G037360	CAAT-box	CCAAT	53	58	common cis-acting element in promoter and enhancer regions	ATGTAGAAAAGTGGGACATACCATGCTGCTGCAATTTTTGCCCAACTAGATTGTGCTTAA
01H1G037360	C88_C01H1G037360	CAAT-box	CAAT	75	79		AGAAATGAAACCCAGCTCCAACAGTCCTAATCTGATTTGTCATGTCTATTTGTTTTTTAT
01H1G037360	C88_C01H1G037360	CAAT-box	CAAT	139	143		CTTGTAGATCTTGCGTTGACGCAAATGGCCAAGCTGAGGAAGATTCTTTTCCAGGGCAAG
01H1G037360	C88_C01H1G037360	CAAT-box	CAAAT	205	210	common cis-acting element in promoter and enhancer regions	TTGTTGAATGGAATTCTTTACAGCAATGACGTGCTTGAAAGAGAAGCTCTTACAAACCTC
01H1G037360	C88_C01H1G037360	CAAT-box	CAAT	210	214		CCTTGATATTAAAAGGAAGTTGACAATTACAGAAATGTTCACAGTAGGAAAATCAGGTAT
01H1G037360	C88_C01H1G037360	CAAT-box	CAAT	234	238		CTTTCTTTTCCTTTAATATTCACACAATCATTGTTCAGACAAGATTGGGAGATGAGGAAA
01H1G037360	C88_C01H1G037360	CAAT-box	CAAAT	344	349	common cis-acting element in promoter and enhancer regions	AAAGTTGACAAAAAAACTATTATACAGCGGGAGAGATTGATTAGGGTACAGTTATTTGAC
01H1G037360	C88_C01H1G037360	CAAT-box	CAAT	349	353		AGCAAATAGCAATCACCTTAGTACTTCCCTTCTTTTTAACGTACGAAGATGTTGGCTAGC
01H1G037360	C88_C01H1G037360	CAAT-box	CAAAT	497	502	common cis-acting element in promoter and enhancer regions	TCACTATGCAGCTGTCAACTCATATGCAATGGAAGGAGATCCAGGACCGTATAGCTGCTT
01H1G037360	C88_C01H1G037360	CAAT-box	CAAAT	598	603	common cis-acting element in promoter and enhancer regions	GTACAGATTGTGGTTTTGGTTTCTCGTCATTTAAATTTTGATGCATAAACCTCTTCCGCA
01H1G037360	C88_C01H1G037360	CAAT-box	CAAT	603	607		CGATCATGGTTAGAGAAAGTCCTCTGGTGTCGTCATTGCAGATTCTTGAGATTGCACATT
01H1G037360	C88_C01H1G037360	CAAT-box	CCCAATTT	664	672	common cis-acting element in promoter and enhancer regions	ACCAAGGATTTCCACATTTTTGTTGACAGAGGTGGTATGCATTGCAGGCTACATCAAACT
01H1G037360	C88_C01H1G037360	CAAT-box	CCAAT	666	671	common cis-acting element in promoter and enhancer regions	GCCACCGCATTTGTCAACACATGAAACGTCTCCAGTCCAACAATCCATAGCATGTTCAAG
01H1G037360	C88_C01H1G037360	CAAT-box	CAAT	686	690		CTATTTAGGTATCATGGATCTCAATCTTGCCTCCATTTCTTAACTGACAATCCAACCATA
01H1G037360	C88_C01H1G037360	CAAT-box	CAAT	718	722		AGTTCTTTCTCCATCTCTCACCGAGTTTGGGAACAAGCATTTTACCAAGACTGGTGACTA
01H1G037360	C88_C01H1G037360	CAAT-box	CAAT	815	819		TCAATTGTCTGTCGTAAATGAAAAATTCAAAACTAGTTGAGCCTCTCAATCATTATACTG
01H1G037360	C88_C01H1G037360	CAAT-box	CAAT	859	863		GGAAAATTGTTAGCCAAAGGTACTTGGAATGTATATAAAAGGTATCATTACATTGCCTTA
01H1G037360	C88_C01H1G037360	CAAT-box	CAAAT	1181	1186	common cis-acting element in promoter and enhancer regions	CGAATGTTGTTGTATTGTTTAATCTTTATTCATTTCATTCTTCCTTTTTGGTACTGTTAA
01H1G037360	C88_C01H1G037360	CAAT-box	CAAAT	1223	1228	common cis-acting element in promoter and enhancer regions	GAACACCATGTATCACTTTTTCGACGAGAGGAGGCTTGATCTTTGACCTTCACTTATTAA
01H1G037360	C88_C01H1G037360	CAAT-box	CAAT	1270	1274		TTGTTGGGACAAAATATCAAAGGCGTCATGTGGAAGTTAATAATTGCAAATCATGGTTGA
01H1G037360	C88_C01H1G037360	CAAT-box	CAAT	1377	1381		GATAAATTAGACGATACAAAGAAACTATAAGAAGACTTTATGTTTATAGTAAAGAAGGCT
01H1G037360	C88_C01H1G037360	CAAT-box	CAAT	1398	1402		AATTAAATTGGCTGAGAACTTGAGAATGCTTGTACACAAATTTATCTTATTTTTGTGAGA
01H1G037360	C88_C01H1G037360	CAAT-box	CAAT	1460	1464		TAAGATATTATTTTACTAAATCCTCAATATAACGATGTATTACTAAAACACTATAGGACA
01H1G037360	C88_C01H1G037360	CAAT-box	CAAAT	1470	1475	common cis-acting element in promoter and enhancer regions	AAATGAGATGATAGTGGTAATTAAACAAAGCATGTGGTCACTAATGATGTGCCATATAAA
01H1G037360	C88_C01H1G037360	CAAT-box	CAAAT	1476	1481	common cis-acting element in promoter and enhancer regions	GCAAAATAAAACTTTGGTATTCTATAGCTTTTGTCTAACTTAATACATACTCCATTACGT
01H1G037360	C88_C01H1G037360	CAAT-box	CAAAT	1515	1520	common cis-acting element in promoter and enhancer regions	CATCATACATTTGCCACACATCATTATTTATTTAATTATCACCAACTAAATTTGCCATCA
01H1G037360	C88_C01H1G037360	CAAT-box	CAAAT	1521	1526	common cis-acting element in promoter and enhancer regions	AATTTGACCAAACTCAATAAACAAAGAAATATATTTATGATTTCAAGTTTGCTAAGAAAT
01H1G037360	C88_C01H1G037360	CAAT-box	CAAT	1542	1546		TAATTCTTTTTTACTAAAAATACGAATTTCAAAACACCCTAGTAAAACTTTCAAAGTCAA
01H1G037360	C88_C01H1G037360	CAAT-box	CAAT	1573	1577		GTCTACTCATTCTTCAAAATTAGTCGAAAGATGATTAAATAACTTCTCAAAATAAAATTT
01H1G037360	C88_C01H1G037360	CAAT-box	CAAAT	1575	1580	common cis-acting element in promoter and enhancer regions	TATATGCGAAACAAAATACT
01H1G037360	C88_C01H1G037360	CAAT-box	CCAAT	1586	1591	common cis-acting element in promoter and enhancer regions
01H1G037360	C88_C01H1G037360	CAAT-box	CCAAT	1601	1606	common cis-acting element in promoter and enhancer regions	>C88_C02H3G076190.1
01H1G037360	C88_C01H1G037360	CAAT-box	CAAT	1602	1606
01H1G037360	C88_C01H1G037360	CAAT-box	CAAAT	1610	1615	common cis-acting element in promoter and enhancer regions	GAAGAAGTAAAATCAGTTGATAAAAAATAAATTAGTCTTAATACTGAATACTCCAACTTG
01H1G037360	C88_C01H1G037360	CAAT-box	CAAAT	1639	1644	common cis-acting element in promoter and enhancer regions	TATTGTAAACAATAAAATGTAGAAAAGTGGGACATACCATGCTGCTGCAATTTTTTCCCA
01H1G037360	C88_C01H1G037360	CAAT-box	CAAT	1654	1658		ACTGGATTGTGCTTAAAGAAATGAAACCCAGCTCCAACAGTCCTAATCTGATTTGTCATG
01H1G037360	C88_C01H1G037360	CAAT-box	CAAAT	1683	1688	common cis-acting element in promoter and enhancer regions	TCTATTTGTTTTTTATCTTGTAGATCTTGCGTTGACGCAAATGGCCAAGCTGAGGAAGAT
01H1G037360	C88_C01H1G037360	CAAT-box	CAAAT	1749	1754	common cis-acting element in promoter and enhancer regions	TCTTTTCCTGGGCAAGTTGTTGAATGGAATTCTTTACAGCAATGACGTGCTTGAAAGAGA
01H1G037360	C88_C01H1G037360	CAAT-box	CAAT	1775	1779		AGCTCTTACAAACCTCCCTTGATATTAAAAGGAAGTTGACAATTACAGAAATGTTCACAT
01H1G037360	C88_C01H1G037360	CAAT-box	CAAAT	1779	1784	common cis-acting element in promoter and enhancer regions	TGGGAAAATCAGGTATCTTTCTTTTCCTTTGATATTCACACAATCGTTGTTCAGACAAGA
01H1G037360	C88_C01H1G037360	CAAT-box	CAAAT	1786	1791	common cis-acting element in promoter and enhancer regions	TTGGGAGATGAGGACAAAAGTTGTCAAAAAACTATTATACAGCGGGAGAGATTGATAGGG
01H1G037360	C88_C01H1G037360	CAAT-box	CAAT	1837	1841		AACAGTTATTTGACAGCAAACAGCAATCACCTTAGTACTTCCCTTCTTTTTAACGTACGA
01H1G037360	C88_C01H1G037360	CAAT-box	CAAT	1907	1911		AGATGTTGGCTAGCTCACTATGCAGCTGTCAAGTCATATGCAATGGAAGGAGATCCAGGA
01H1G037360	C88_C01H1G037360	CAAT-box	CAAT	1914	1918		CCGTATAGCTGCTTGTACAGATTGTGGTTTTGGTTTCTCGTCATTTAAATTTTGATGCAT
01H1G037360	C88_C01H1G037360	CAAT-box	CCAAT	1923	1928	common cis-acting element in promoter and enhancer regions	AAACCTCTTCCGCAAGATCATGGTTAGAGTAAGTCCTCTGGTGTCGTCATTGCAGATTCT
01H1G037360	C88_C01H1G037360	CAAT-box	CAAT	1924	1928		TGAGATTGCACATTACCAAGGATTTCCACATTTTTGTTGACAGAGGTGGTATGCATTGCA
01H1G037360	C88_C01H1G037360	TATA	TATAAAAT	1407	1415		GGCTACATCAAACTGCCATCGCATGTTCAAGCTATTTAGGTATCATGGATCTCAATCTTT
01H1G037360	C88_C01H1G037360	TATA	TATAAAAT	1423	1431		GCCTCCATTTCTTAACTGACACTCCAATCTTAAGTTCTTTCTCCATCTCTCACCGAGTTT
01H1G037360	C88_C01H1G037360	TATA	TATAAAAT	1580	1588		GTGAACAAGCATTTTACCAAGACTGGTGACTATCAATTGTATGTCGTAAATGAAAAATTC
01H1G037360	C88_C01H1G037360	TATA-box	TATA	400	404	core promoter element around -30 of transcription start	AAAACTAGTTGAGCCTCTCAATCATCATACTGGGAAAATTGTTAGCCAAAGGTACTTAGA
01H1G037360	C88_C01H1G037360	TATA-box	TATA	501	505	core promoter element around -30 of transcription start	ATGTATATAAAAGGTATCATTACATTTGCCTTATGAATGTTGTTGTATTGTTTTATCTTT
01H1G037360	C88_C01H1G037360	TATA-box	TATACA	691	697	core promoter element around -30 of transcription start	ATTCATTTCATTCTTCCATTTTGGTACTGTTAAGAACATCATGTATCACTTTTTCGACGA
01H1G037360	C88_C01H1G037360	TATA-box	TATA	693	697	core promoter element around -30 of transcription start	GCGGAGGCTTGATCTTTGACCTTCACTTGGGAAAATATTGTTGGGACAAAATATCAAAGG
01H1G037360	C88_C01H1G037360	TATA-box	TATA	835	839	core promoter element around -30 of transcription start	CGTCATGTGGAAGTTATTAATTGCAAATCATGGTCGAGATAAATCAGACGATACAAAGAA
01H1G037360	C88_C01H1G037360	TATA-box	TATATAA	950	957	core promoter element around -30 of transcription start	ACTATAAGAAGACTTTTATGCTTATAGTAAAGAAAGCTAATTAAATTGGCTGAGAACTTG
01H1G037360	C88_C01H1G037360	TATA-box	TATATA	951	957	core promoter element around -30 of transcription start	AGAATGCTTGTACACAAATTTATCTTATTTTTGTGAGATAAGATATTATTTTACTAAATC
01H1G037360	C88_C01H1G037360	TATA-box	ATATAT	952	958	core promoter element around -30 of transcription start	CTCAATATAACGATGTATTACTAAAACACTCTAGGACAAAATGAAATGTGGTCACTAATG
01H1G037360	C88_C01H1G037360	TATA-box	TATATA	953	959	core promoter element around -30 of transcription start	ATGTGTCATATAAAGCAAAATAAAACTTTGGTATTCTATAGCTTTTGTCTAACTTAATAC
01H1G037360	C88_C01H1G037360	TATA-box	ATATAT	954	960	core promoter element around -30 of transcription start	ATACTCCATTACGTCATCATACATTTGCCACACATCATTATTTATTTATTTATTTATCAC
01H1G037360	C88_C01H1G037360	TATA-box	TATATA	955	961	core promoter element around -30 of transcription start	CAACTAAATTTGCCATCAAATTTGACCAAACTCAATAAACAAAGAAATATATTTATGATT
01H1G037360	C88_C01H1G037360	TATA-box	TATA	957	961	core promoter element around -30 of transcription start	TCAAGTTTGCTAAGAAATTAATTCTTTTTTACTAAAAATACGAATTTCAAAACACCCTAG
01H1G037360	C88_C01H1G037360	TATA-box	ATTATA	966	972	core promoter element around -30 of transcription start	TAAAACTTTCAAAGTCAAGTCTACTCATTCTTCAAAATTAGTCGAAAGATGATTAAATAA
01H1G037360	C88_C01H1G037360	TATA-box	TATAA	967	972	core promoter element around -30 of transcription start	CTTCTCAAAATAAAATTTTATATGTGAAACAAAATACTCTTCATCCTTAATCAGAGATTA
01H1G037360	C88_C01H1G037360	TATA-box	TATA	968	972	core promoter element around -30 of transcription start	TAGATTCGAGCCCTTCAAAATACGGAATCATATCATTTTATGGTCGATGTGAGACTTTCC
01H1G037360	C88_C01H1G037360	TATA-box	ccTATAAAaa	1045	1054	core promoter element around -30 of transcription start	GGCACAGATTCAAAGTTAATCAGATTCTCATGCACACTGAATGGGAAACCAACTTGAAAA
01H1G037360	C88_C01H1G037360	TATA-box	TACAAAA	1153	1160	core promoter element around -30 of transcription start	TTTTTGAAGACAAAATTTCAAAATCTGATCAAAATTTTATGACCAAACAGATATTTAGAG
01H1G037360	C88_C01H1G037360	TATA-box	ATTATA	1200	1206	core promoter element around -30 of transcription start	ATAATTTTTTAAATTTTGAT
01H1G037360	C88_C01H1G037360	TATA-box	TATAA	1201	1206	core promoter element around -30 of transcription start
01H1G037360	C88_C01H1G037360	TATA-box	TATA	1202	1206	core promoter element around -30 of transcription start	>C88_C02H3G084750.1
01H1G037360	C88_C01H1G037360	TATA-box	ATTATA	1214	1220	core promoter element around -30 of transcription start
01H1G037360	C88_C01H1G037360	TATA-box	TATAA	1215	1220	core promoter element around -30 of transcription start	ATCACAGAAGAGAGGAAAGAGAGCTTGAACAGCGTGCGTCATGCCTATGCATTGATGGTC
01H1G037360	C88_C01H1G037360	TATA-box	TATA	1216	1220	core promoter element around -30 of transcription start	TTATTTTGCATTGAGCTTACATTGTGAATCTTTGTTCTAATATGAAGAATGAGCTGACTA
01H1G037360	C88_C01H1G037360	TATA-box	TATA	1373	1377	core promoter element around -30 of transcription start	TTTTTTGTTACTGCAGGTGTTGGCGTCGTTGCTGTTATATCGCAAGATACTGGACGAGAT
01H1G037360	C88_C01H1G037360	TATA-box	TATA	1394	1398	core promoter element around -30 of transcription start	TGAAGCGAACGACTACAACAACTTCACAAGGAGGGCTTATGTGAGCAAGCCAAAGAAGCT
01H1G037360	C88_C01H1G037360	TATA-box	TATAAAA	1408	1415	core promoter element around -30 of transcription start	TCTGACGTTGCCCATTGCTTATGCAAGATCTCTAGTGCCCCCTAAGTCAACTTCTTCCCC
01H1G037360	C88_C01H1G037360	TATA-box	TATAAA	1409	1415	core promoter element around -30 of transcription start	ACTAGCAAAGACATGAATGAAGTTTTTGAAAGACAATTAGAGGCCTATACGTACACTAAA
01H1G037360	C88_C01H1G037360	TATA-box	TATAA	1410	1415	core promoter element around -30 of transcription start	GAAAATCAGCTACTTAATTATAAATGAGCTATCTTTTGCTACATGTGTATCATCATCATC
01H1G037360	C88_C01H1G037360	TATA-box	TATA	1411	1415	core promoter element around -30 of transcription start	AAAAGTAGATTGTAAATTCAATATGCAATATTTCTTGGTATGTTAAAGTGTCATAACTAG
01H1G037360	C88_C01H1G037360	TATA-box	TATA	1423	1427	core promoter element around -30 of transcription start	TCGAATCAAATCAAAATTTGTATACATTCAATTTAATTGGTTTGATAACTCAAACGAATC
01H1G037360	C88_C01H1G037360	TATA-box	TATAAA	1440	1446	core promoter element around -30 of transcription start	AATCAAATCAGGTGAAGACGTTCATAGACAATGTCATTTAGTACAGAGAAATTTTGATCC
01H1G037360	C88_C01H1G037360	TATA-box	TATATAA	1441	1448	core promoter element around -30 of transcription start	CAAGACTACGTGCCGGTGTTGCATAGATATATCACAAGGAGTTCCATATCATCTTTTGTT
01H1G037360	C88_C01H1G037360	TATA-box	TATATA	1442	1448	core promoter element around -30 of transcription start	CAACAAGTATTCTACTGCAACTTTTGAATCAAAAAGATCAACAAATTGGAGAAAATCAAT
01H1G037360	C88_C01H1G037360	TATA-box	ATATAA	1443	1449	core promoter element around -30 of transcription start	AGTTGGAACAGTAACCACATAAAATTAATTATAAATAAAAGTTGCAACATTATATATTTT
01H1G037360	C88_C01H1G037360	TATA-box	TATA	1444	1448	core promoter element around -30 of transcription start	TGGAATTATTTCCGAAAATCAGTTGGCTAATTAACCCTTTATATTTGACAAATGAAAGAA
01H1G037360	C88_C01H1G037360	TATA-box	ATATAT	1483	1489	core promoter element around -30 of transcription start	AATCTTATCAAAGATCTTTCTTAATTTCTTGAGAATATAATGTTGAGTAGATTAAATGAA
01H1G037360	C88_C01H1G037360	TATA-box	TATA	1484	1488	core promoter element around -30 of transcription start	TCTGAATAAAATAAATCGAACAGATGTCAAGAATTGGTCAACAAAGTTGATGAAAGCTTG
01H1G037360	C88_C01H1G037360	TATA-box	TATA	1497	1501	core promoter element around -30 of transcription start	CTACAGAATAGGGAGACAAAATCCAACAACGACAAAGTTGCTTACAAAAGTTGTTAAAAA
01H1G037360	C88_C01H1G037360	TATA-box	TATAA	1504	1509	core promoter element around -30 of transcription start	AGTATCAAATAATAAATCTATAAATGGCTCTACACGGGAAGGCACTGACGCAGCCAAATC
01H1G037360	C88_C01H1G037360	TATA-box	TATA	1505	1509	core promoter element around -30 of transcription start	TTTTAGAACACTTTAAAATTGTTTAGAGATAATAATAGAAATTCGCAAAGTTCAAATGTC
01H1G037360	C88_C01H1G037360	TATA-box	ATTATA	1509	1515	core promoter element around -30 of transcription start	TTTTTAAAAATATAACTAGTGATAAATAAACTGTTATATCATCATTGTTATTATTATTTT
01H1G037360	C88_C01H1G037360	TATA-box	TATAA	1510	1515	core promoter element around -30 of transcription start	ACCATTATTGTGACTAAGCTTAAAGAAGGCTAATTGAGTTAATTATTCAAGAAATTAAAG
01H1G037360	C88_C01H1G037360	TATA-box	TATA	1511	1515	core promoter element around -30 of transcription start	AAGCACTAAAAAGACCACGAAGATTTCGGTCCTTTTAAATGAGAGTCTTTACATCATGCA
01H1G037360	C88_C01H1G037360	TATA-box	ATTATA	1529	1535	core promoter element around -30 of transcription start	TGGCAATATATTAACGTCTTAATTATATTTTATAGGAATTTTTACTCTCTCAAATACTCC
01H1G037360	C88_C01H1G037360	TATA-box	TATAA	1530	1535	core promoter element around -30 of transcription start	ATGTAATTCAATTTAAGAAAGTAAATTAGACTTTTAAATTTATAGTCATATCTTGTGACC
01H1G037360	C88_C01H1G037360	TATA-box	TATA	1531	1535	core promoter element around -30 of transcription start	TTAAATATTTCATATGAAAATTAGAACTAAAAAATTGTCAAAAGAAAGTCATTATTTTTT
01H1G037360	C88_C01H1G037360	TATA-box	TATACA	1545	1551	core promoter element around -30 of transcription start	TAACAGATTTAAATGAAAAGTGGTACAAATAAATTAAAATAGAGATAGTAATTATCCTAC
01H1G037360	C88_C01H1G037360	TATA-box	TATA	1547	1551	core promoter element around -30 of transcription start	GTAATTCTAATACTCCCTCTGTCTCTAATTACTTGTCTATTTTTATTTTTTTTAGGACAG
01H1G037360	C88_C01H1G037360	TATA-box	TATAAAT	1556	1563	core promoter element around -30 of transcription start	AGGGATTATTATTTTGGGTCGATGCACCCAATATTTCACACTCAAAATTATTAATTGAGT
01H1G037360	C88_C01H1G037360	TATA-box	TATAAA	1557	1563	core promoter element around -30 of transcription start	CCTTTGGTAAGTGGGACTTTCCACTCAACCACGTACTGGTTGGTGCTCATCTTCACGTGC
01H1G037360	C88_C01H1G037360	TATA-box	TATAA	1558	1563	core promoter element around -30 of transcription start	CAACCCCCAATACAAGAAAATTGTTGTTAAATATTCAAGTCCATCAAATTTGAGTACAAT
01H1G037360	C88_C01H1G037360	TATA-box	TATA	1559	1563	core promoter element around -30 of transcription start	CATATAAGCAGCAAGTACAACTGTTTTAAGCACATTACTTTCTACTAGTACAGCTCAAAT
01H1G037360	C88_C01H1G037360	TATA-box	TATACA	1578	1584	core promoter element around -30 of transcription start	ACACTGTGGTTCATCAACTGAACGTAACAAAAAATATTAACATGACCTCATTCTGACATG
01H1G037360	C88_C01H1G037360	TATA-box	TATA	1580	1584	core promoter element around -30 of transcription start	ACAAGTACAACTTCCAATACTTTGTTTCTTTAATATTTATATCTTTCATGCAAATGAAAT
01H1G037360	C88_C01H1G037360	TATA-box	TATAAA	1594	1600	core promoter element around -30 of transcription start	TGTCTATTTAAGGAGAGTAT
01H1G037360	C88_C01H1G037360	TATA-box	TATAA	1595	1600	core promoter element around -30 of transcription start
01H1G037360	C88_C01H1G037360	TATA-box	TATA	1596	1600	core promoter element around -30 of transcription start	>C88_C02H3G084650.1
01H1G037360	C88_C01H1G037360	TATA-box	ATTATA	1604	1610	core promoter element around -30 of transcription start
01H1G037360	C88_C01H1G037360	TATA-box	TATAA	1605	1610	core promoter element around -30 of transcription start	CAACTCCAACAAAGAAACTACAAATAACCTTGCCTGTGAATCCCCAGCAACAACAACCCA
01H1G037360	C88_C01H1G037360	TATA-box	TATA	1606	1610	core promoter element around -30 of transcription start	TGACCCATTAAACAAATCTGAAGCATGAGACTTGGACAACTTTTGGAAATCACATTGAAC
01H1G037360	C88_C01H1G037360	TATA-box	TATAA	1667	1672	core promoter element around -30 of transcription start	AACAGGTTCTGACTCAATCCACTTCCAAGACTTCTCACTACTACTCCTAACAGTATTTTC
01H1G037360	C88_C01H1G037360	TATA-box	TATA	1668	1672	core promoter element around -30 of transcription start	CACACTACTATTCTCATTATTCAATTCTTGAAAATCAAATGCTACTTGGTGAAGTAAAGA
01H1G037360	C88_C01H1G037360	TATA-box	TATA	1674	1678	core promoter element around -30 of transcription start	AATGCAAGAGTCAAGATTTACCATTGATGATGATGATGATGAAGATAAGGGTACTGAACC
01H1G037360	C88_C01H1G037360	TATA-box	TATA	1705	1709	core promoter element around -30 of transcription start	TGATGACGAAAGCATAGAGGAGACTGAAGGGAAATAAGGGGTCAAGTGAACACAAACAGC
01H1G037360	C88_C01H1G037360	CGTCA-motif	CGTCA	789	794	cis-acting regulatory element involved in the MeJA-responsiveness	AAGGGTAATGAAGAGGGCACAGCTGAAAAATAACATTTTGTTGCGACTCAAGTGCCAACC
01H1G037360	C88_C01H1G037360	CGTCA-motif	CGTCA	1023	1028	cis-acting regulatory element involved in the MeJA-responsiveness	AGCCATACCCACAGGGACAAAGACTACAAGAAAGGCCGCCAATACTCCCAATTGAACGGC
01H1G037360	C88_C01H1G037360	CGTCA-motif	CGTCA	1311	1316	cis-acting regulatory element involved in the MeJA-responsiveness	GCCCCACATTATATCTCTAATTCTGACTGTTAAATCCTATGAAAGAAAAAGAAAACAGAG
01H1G037360	C88_C01H1G037360	TGACG-motif	TGACG	789	794	cis-acting regulatory element involved in the MeJA-responsiveness	CTCTGACAGCAGAGTTTCAATAAATGGAATGTTGGATCCAATTGAAGAGGAATGGAGTCT
01H1G037360	C88_C01H1G037360	TGACG-motif	TGACG	1023	1028	cis-acting regulatory element involved in the MeJA-responsiveness	TTTCTGCTATTCTTGAAGGGGAATCCCCATTAAAAGAAATAGGAAGGAACTCTGAAAGCA
01H1G037360	C88_C01H1G037360	TGACG-motif	TGACG	1311	1316	cis-acting regulatory element involved in the MeJA-responsiveness	GATTAGCAATCTTTGCTTGGGGTTTAGAAATTGAAAAAGAAAGGAACTTTGACAACAGAT
01H1G037360	C88_C01H1G037360	MYB	CAACAG	69	75		TTTTCAAGAACTGGAAAGGTGGATGACAGAGATCTTCAAAGATTTTTCAAGAACAGGAAT
01H1G037360	C88_C01H1G037360	MYB	TAACCA	1078	1084		GTTGAATCAGGGGCGGCTCTATGCTTTATAAAATAAGGCTTACGCCTTAGGCCCCCAAAT
01H1G037360	C88_C01H1G037360	ERE	ATTTTAAA	765	773		TTTGGGCGCCCCAAATTTTTATTAAGAATAAATTACGTGTTAAAAATTTTATAGAAAAAA
01H1G037360	C88_C01H1G037360	ERE	ATTTCATA	1194	1202		ATTGATTATTTATGATTAAAAGTATAATATTTTAAAATTTTATTATTTTACCCACATGAA
01H1G037360	C88_C01H1G037360	ERE	ATTTCATA	1274	1282		CATCTTTTGTACTTTGTTAAAAATAAGAATTAATAGTGAAAAGTGTTGAACAAATTACAT
01H1G037360	C88_C01H1G037360	MYB-like sequence	TAACCA	1078	1084		TACAAAATTTTTTTTATTTGTTTTTAAATTTTAGTTTCAAGCATTACGTCAAGCATATTA
01H1G037360	C88_C01H1G037360	MBSI	aaaAaaC(G/C)GTTA	1154	1164.5	MYB binding site involved in flavonoid biosynthetic genes regulation	AAATGGGGTATACCAAGTCATCAACTTCTTGAAATTCTATGGTTCTGACTCTTATCTTTA
01H1G037360	C88_C01H1G037360	LTR	CCGAAA	1388	1394	cis-acting element involved in low-temperature responsiveness	TTCAATATTTGTCAACTTATTACTTATAAAAATAAAATTTGAATAAATATGTGTATGAAG
01H1G037360	C88_C01H1G037360	WRE3	CCACCT	1239	1245		TTTATTTATATTTTAGGCCTCGAATTGAAATTTCGCTTTAGGCCTCGAATTGAAATTTCG
01H2G055920	C88_C01H2G055920	TGACG-motif	TGACG	83	88	cis-acting regulatory element involved in the MeJA-responsiveness	CTTTAGGCCCCGAATTATGTTGAGCTGCCCCTGTGTTGAATATAATTGAATGGTATAAAT
01H2G055920	C88_C01H2G055920	MYB	TAACCA	237	243		ATTTTGAAGTTAAAAGGGTAGTAAATATGGACTTTTCTGTGCCTGATTCGAATTTAACTG
01H2G055920	C88_C01H2G055920	MYB	CAACAG	690	696		CATGTCAATACTAAAAAAATAAGATATAATAATAATATCATATTCAATATAATCTTACAA
01H2G055920	C88_C01H2G055920	MYB-like sequence	TAACCA	237	243		GAAACCTCCGGAAAGAAAAAAAGGTATGTTGTACTATATAATTATATCTTTTTTCTATTT
01H2G055920	C88_C01H2G055920	ABRE3a	TACGTG	1790	1796		TTATGGAATAGGGAGATTATTTCGGATACATTCCTCGATTCAAAAGAAAAGTATTTTGTG
01H2G055920	C88_C01H2G055920	Gap-box	CAAATGAA(A/G)A	1423	1432.5	part of a light responsive element	CGATTATCTGGTGAGGGGGAAAACTTGTGAAGAAAGAGGAAAAATAAGAGTTTCCAAATG
01H2G055920	C88_C01H2G055920	LTR	CCGAAA	1127	1133	cis-acting element involved in low-temperature responsiveness	AGGAAATGAAAGTATGGAAAGAAATCAATGCCTTTTGCCTCGAATAGAATTTGCAACCCT
01H2G055920	C88_C01H2G055920	circadian	CAAAGATATC	1887	1896	cis-acting regulatory element involved in circadian control	GGTCTTCAGCTTTCCTTATTTACTAACCGTTTAATATTTGTTGAATTCAATAGAAAAAAT
01H2G055920	C88_C01H2G055920	circadian	CAAAGATATC	1913	1922	cis-acting regulatory element involved in circadian control	AATAATTTTTTCGTATACTTTTACTTGTTCAATTTAAAAAATCAAAAGATAATTTCACTT
01H2G055920	C88_C01H2G055920	Unnamed__1	CGTGG	1290	1295		AATTCATAATTTTATCTTATTGTTAATCCGAGTACTATACATGACAGGTCATGTAACCAA
01H2G055920	C88_C01H2G055920	G-box	CACGAC	1288	1294	cis-acting regulatory element involved in light responsiveness	ACAGACAAAATGACGATATTTCCTATTTTCAATGCGATCTTGGAAGTTCAGCCCAAACAG
01H2G055920	C88_C01H2G055920	G-box	TACGTG	1790	1796	cis-acting regulatory element involved in light responsiveness	AATATTACTTTGGAAATTCAGATTCTTGCATTTATATAAAGCCCAGCATGTACTAAACAG
01H2G055920	C88_C01H2G055920	Box 4	ATTAAT	40	46	part of a conserved DNA module involved in light responsiveness	AATATAAATTTTGAAAAGAG
01H2G055920	C88_C01H2G055920	Box 4	ATTAAT	120	126	part of a conserved DNA module involved in light responsiveness
01H2G055920	C88_C01H2G055920	Box 4	ATTAAT	633	639	part of a conserved DNA module involved in light responsiveness	>C88_C02H4G108590.1
01H2G055920	C88_C01H2G055920	Box 4	ATTAAT	1656	1662	part of a conserved DNA module involved in light responsiveness
01H2G055920	C88_C01H2G055920	ABRE4	CACGTA	1790	1796		TGCCCAACTGGATTGTGCTTAAAGAAATGAAACCCAGCTCCAACAGTCCTAATCTGATTT
01H2G055920	C88_C01H2G055920	AT~TATA-box	TATATA	48	54		GTCATGTCTATTTGTTTTTTATCTTATAGATCTTGCGTTGACGCAAATGGCCAAGCTGAG
01H2G055920	C88_C01H2G055920	AT~TATA-box	TATATA	50	56		GAAGATTCTTTTCCAGGGCAAGTTGTTGAATGGAATTCTTTACAGCAATGACGTGCTTGA
01H2G055920	C88_C01H2G055920	AT~TATA-box	TATATA	617	623		AAGAGAAGCTCTTACAAACCTCCCTTGATATTAAAAGAAAGTTGACAATTACAGAAATGC
01H2G055920	C88_C01H2G055920	AT~TATA-box	TATATA	821	827		TCACAGTAGGAAAATCAGGTATCTTTCTTTTCCTTTAATAATCACACAATCATTGTTCAG
01H2G055920	C88_C01H2G055920	AT~TATA-box	TATATA	823	829		ACAAGATTGGGAGATGAGGACAAAAGTTGTCAAAAAACTATTATACAGCGGGAGAGATTG
01H2G055920	C88_C01H2G055920	AT~TATA-box	TATATA	977	983		ATTAGGTTACAGTTATTTGACAGCAAATAGCAATCACCTTAGTACTTCCCTTCTTTTTAA
01H2G055920	C88_C01H2G055920	AT~TATA-box	TATATA	979	985		CGTACGAAGATGTTGGCTAGCTCACTATGCAGCTGTCAAGTCATATGTAATGGAAGGAGA
01H2G055920	C88_C01H2G055920	AT~TATA-box	TATATA	999	1005		TTCAGGACCATATAGCTGCTTGTACAGATTGTGGTTTTGGTTTCTCGTCATTTAGATTTT
01H2G055920	C88_C01H2G055920	AT~TATA-box	TATATA	1144	1150		GATGCATAAACCTCTTCCGCAAGATCATGGTTAGAGAAAGTCCTCTGGTGTCGTCATTGC
01H2G055920	C88_C01H2G055920	as-1	TGACG	83	88		AGATTCTTGAGATTGGACATTACCAAGGATTTCCACATTTTTTGTTGACAGAGGTGGTAT
01H2G055920	C88_C01H2G055920	CAAT-box	CAAAT	2	7	common cis-acting element in promoter and enhancer regions	GCATTGCAGGCTACATCAAACTGCCATCGCATGTTCAAGCTATTTAGGTATCATGGATTT
01H2G055920	C88_C01H2G055920	CAAT-box	CAAT	164	168		CAATCTTTGCCTCCATTTCTTAACTGACACTCCAATCTTAAGTTCTTTCTCCGTCTCTCA
01H2G055920	C88_C01H2G055920	CAAT-box	CAAT	201	205		CCGAGTTTGTGAACAAGCATTTTACCAAGACTGGTGACTATCAATTGTATGTCGTAAATG
01H2G055920	C88_C01H2G055920	CAAT-box	CCAAT	235	240	common cis-acting element in promoter and enhancer regions	AAAAATTCAAAACTAGTTGAGCCTCTCAATCATTATACTGGGAAAATTGTTAGCCAAAGG
01H2G055920	C88_C01H2G055920	CAAT-box	CAAT	246	250		TACTTGGAGTGTATATAAAAGGTATCATTACATTGCCTTACGAATGTTGTTGTATTGTTT
01H2G055920	C88_C01H2G055920	CAAT-box	CCAAT	382	387	common cis-acting element in promoter and enhancer regions	TATCTTTATTCATTTCATTCTTCCTTTTTGGTACTGTTAAGAACACCATGATCTTTGACC
01H2G055920	C88_C01H2G055920	CAAT-box	CAAAT	406	411	common cis-acting element in promoter and enhancer regions	TTCACTTGGGAAAATATTGTTGGGACAAAATATCAAAGGCTTCATGTGGAAGTTAATAAT
01H2G055920	C88_C01H2G055920	CAAT-box	CAAT	417	421		TGCAAATCATGGTCGAGATAAATTAGACGATACAAAAGAAACTATAAGAAGACTTTATGT
01H2G055920	C88_C01H2G055920	CAAT-box	CAAT	437	441		TTATAGTAAAGAAGGCTAATTAAATTGGCTGAGAACTTGAGAATGCTTGTACACAAATTT
01H2G055920	C88_C01H2G055920	CAAT-box	CAAAT	471	476	common cis-acting element in promoter and enhancer regions	ATCTTATTTTTGTGAGATAAGATATTATTTTACTAAATCCTCAATATAACGATGTATTAC
01H2G055920	C88_C01H2G055920	CAAT-box	CAAT	474	478		TAAAACATTATAGGACAAAATGAGATGATAATGGTAATTAAACAAAGCATGTGTCACTAA
01H2G055920	C88_C01H2G055920	CAAT-box	CAAT	520	524		TGATGTGTCATATAAAGCAAAATAGAACTTTGGTATTCTATAGCTTTTGTCTAACTTAAT
01H2G055920	C88_C01H2G055920	CAAT-box	CAAT	533	537		ACATACTCCATTACGTCATCATACATTTGCCACACATCATTATTTATTTATTTATCACCA
01H2G055920	C88_C01H2G055920	CAAT-box	CAAAT	556	561	common cis-acting element in promoter and enhancer regions	ACTAAATATGCCATCAAATTTGACCAAACTCAATAAACAAAGAAATATATTTTATGATTT
01H2G055920	C88_C01H2G055920	CAAT-box	CAAAT	586	591	common cis-acting element in promoter and enhancer regions	CAAGTTTGCTAAGAAATTAATTCTTTTTTACTAAAAATACGAATTTCAAAACACCCTAGT
01H2G055920	C88_C01H2G055920	CAAT-box	CAAT	613	617		AAAACTTTCAAAGTCAAGTCTACTCATTCTTCAAAATTAGTCGAAAGATGATTAAATAAC
01H2G055920	C88_C01H2G055920	CAAT-box	CAAAT	627	632	common cis-acting element in promoter and enhancer regions	TTCTCAAAATAAAATTTTATATGTGAAACAAAATATTCTTCATCCTTAATCAGAGATTAT
01H2G055920	C88_C01H2G055920	CAAT-box	CAAAT	640	645	common cis-acting element in promoter and enhancer regions	AGATTCGAGCCCCTCAAAATACGGAGTCATATCATTTTATGGTCGATGTGAGACTTTTCG
01H2G055920	C88_C01H2G055920	CAAT-box	CAAT	672	676		GCACAAATTCAAATTTAATCAGATTCTCATGCACACTGAATGGGAAACCAACTTGAAAAT
01H2G055920	C88_C01H2G055920	CAAT-box	CAAAT	768	773	common cis-acting element in promoter and enhancer regions	TTTTGAAGACAAATTTTCAAAATCTGATCAAAATTTTATGACCAAACAGATATTTAGAGA
01H2G055920	C88_C01H2G055920	CAAT-box	CAAAT	774	779	common cis-acting element in promoter and enhancer regions	TATTTTTTTAAATTTTGATCCACAATCTACCATCAAATGCTAGTAATACCCATTTTGGCA
01H2G055920	C88_C01H2G055920	CAAT-box	CAAT	817	821		AAAGATTAATATTTCCAATCCTTGGTCCAAAAAGAGAAAAAAATAATACTAGAAATTATG
01H2G055920	C88_C01H2G055920	CAAT-box	CAAAT	883	888	common cis-acting element in promoter and enhancer regions	TCACCAACCAAGAGAAAAAG
01H2G055920	C88_C01H2G055920	CAAT-box	CAAT	943	947
01H2G055920	C88_C01H2G055920	CAAT-box	CAAAT	985	990	common cis-acting element in promoter and enhancer regions	>C88_C02H4G117060.1
01H2G055920	C88_C01H2G055920	CAAT-box	CAAAT	991	996	common cis-acting element in promoter and enhancer regions
01H2G055920	C88_C01H2G055920	CAAT-box	CAAT	1030	1034		ATTAAACAAATCTGAAGCATGAGACTTGGACAACTTTTGGAAATCACATTGAACAACAGG
01H2G055920	C88_C01H2G055920	CAAT-box	CAAAT	1035	1040	common cis-acting element in promoter and enhancer regions	TTCAGACTCAATCCACTTCCAAGACTTCTCACTACTACTCCTAACAGTATTTTTCACACT
01H2G055920	C88_C01H2G055920	CAAT-box	CAAT	1103	1107		ACAATTCTCATTATTCAATTCTTGAAAATTAAATGCTACTTGGTGAAGTAAAGAAATGCA
01H2G055920	C88_C01H2G055920	CAAT-box	CAAT	1105	1109		AGAGTCAAGATTTACCATTGATGATGATGATGATGAAGATAAGGGTACTGAACCTGATGA
01H2G055920	C88_C01H2G055920	CAAT-box	CAAT	1210	1214		AGAAAGCATAGAGGAGACTGAAGGGAAATAAGGGGTCAAATGAACACAAACAGCAAGGGT
01H2G055920	C88_C01H2G055920	CAAT-box	CCCAATTT	1299	1307	common cis-acting element in promoter and enhancer regions	AATGAAGAGGGCACAGCTGAAAAATAACATTTTGTTGCGGCTCAAGTGCCAACCAGCCAT
01H2G055920	C88_C01H2G055920	CAAT-box	CCAAT	1300	1305	common cis-acting element in promoter and enhancer regions	ACCCACAGGGACAAAGAGTACAAGAAAGGCCGCCAATACTCCCAATTGAACGACGCCCAA
01H2G055920	C88_C01H2G055920	CAAT-box	CAAT	1301	1305		CATTATATCTCTAATTCTGACTGTTAAATCCTATGAAAGAAAAAGAAAACAGAGCTTTGA
01H2G055920	C88_C01H2G055920	CAAT-box	CCAAT	1329	1334	common cis-acting element in promoter and enhancer regions	CAGCAGAGTTTCAATAAATGGAATGTTGGATCCAATTGAAGAGGAATGGAGAGTCTTTTC
01H2G055920	C88_C01H2G055920	CAAT-box	CAAT	1365	1369		TGCTATTCTTGAGGGGCAATTCCCATTAAAAGAAAAAGGAAGGAACTTTGAAAGCACAAT
01H2G055920	C88_C01H2G055920	CAAT-box	CAAAT	1423	1428	common cis-acting element in promoter and enhancer regions	AGCAATCTTTGCTTGGGGTTTAGAAATTGAAAAAGAAAAGAACTTTGACAACAGATTTTT
01H2G055920	C88_C01H2G055920	CAAT-box	AGCTCAATTTCA	1482	1493	common cis-acting element in promoter and enhancer regions	CAAGAACTGGAAAGGTGGATGACAGAGATCTTCAAAGATTTAACAAGAACAGGAATGTTG
01H2G055920	C88_C01H2G055920	CAAT-box	CAAT	1486	1490		AATATAATTGAACAGTATAAATATTTGGAAGTTAAAAGGGCAGTAAATATGGACTTTCTG
01H2G055920	C88_C01H2G055920	CAAT-box	CAAT	1515	1519		AGGCTGATTCTAATTTAATTGCATTTCAATACTAAAATCAGATATCATAATCAATAGAGT
01H2G055920	C88_C01H2G055920	CAAT-box	CAAAT	1520	1525	common cis-acting element in promoter and enhancer regions	ATAATCTTACAAGAAACCTCCGAAAAAAAGTATGTTGTACTATATAATTATGTCTTATTT
01H2G055920	C88_C01H2G055920	CAAT-box	CAAT	1558	1562		CTATTGTAATGAAATATAAAGATTATTTCTAATACATTACTCGATTCAAAAGAAAAGTAT
01H2G055920	C88_C01H2G055920	CAAT-box	CAAT	1568	1572		CCATCCAGAATTGTGGGATTATATGGTGAGGGGGGAAAACATAATGAGAAAGAGGAAAAA
01H2G055920	C88_C01H2G055920	CAAT-box	CAAT	1634	1638		TAAGAGTTTCCAAATGAGGAAATGAAGGTATGGGAAAGAAATCAATGCCCTTTTGCCTCG
01H2G055920	C88_C01H2G055920	CAAT-box	CAAAT	1703	1708	common cis-acting element in promoter and enhancer regions	AATAGAATTTGCAACCCTGGTCTTCAGCATTCCTGATTTACTAAATTGGAAAAATAACCG
01H2G055920	C88_C01H2G055920	CAAT-box	CAAT	1749	1753		TTTAATATTGTTGAATTCAATACTCACTTTATCAAAAATAAAAAAGAATACTTAATTCTT
01H2G055920	C88_C01H2G055920	CAAT-box	CAAT	1833	1837		CGATTTATTTTTATTTTTTCAATTAAAAAATCAAAAGATAACTTATCACTTAATTCATAC
01H2G055920	C88_C01H2G055920	CAAT-box	CAAAT	1866	1871	common cis-acting element in promoter and enhancer regions	TCCCTCATTCCCTAATTACTTGTCCACTTTTAATTAACACGCCTCTTAAGAAAACAATAA
01H2G055920	C88_C01H2G055920	CAAT-box	CAAAT	1874	1879	common cis-acting element in promoter and enhancer regions	TTGACATAGTGAGTTTATCATTTTATCTCTATTAATTATGAAGTGGATAAATTAAAAACT
01H2G055920	C88_C01H2G055920	CAAT-box	CCAAT	1922	1927	common cis-acting element in promoter and enhancer regions	TAAGATTTTCAAAAAGTTCTATCTTTTTCAAAGTAATTAATTGAGGGTATAATAAGTAAAAAAAAATTGTCATTTCTTGATTTGTCAAAATAAACAAATAATTAGGGACAACTAAAAAAA
01H2G055920	C88_C01H2G055920	CAAT-box	CAAT	1923	1927		AATAGAAAATAGACAAGTAATTAGGAATAGAGGGGAGTAGTAATTTTCTCTTATTATTAC
01H2G055920	C88_C01H2G055920	CAAT-box	CAAT	1963	1967		TAGGAGTACTATACTCCCTCTATTCTATATTAATTGAATTTTTTGAGGCATTTTCTATTT
01H2G055920	C88_C01H2G055920	CAAT-box	CAAT	1967	1971		TTCAAATTAATTTAATTGTTCAGTTTTCAAGACTACTTTTAGAATGTTCTTCCAATTTTA
01H2G055920	C88_C01H2G055920	CAAT-box	CAAT	1997	2001		CCCTTCATTTGGATTTTCGATGTGATGACTTCAATAAATTTGACAATAATTAATAAGGTT
01H2G055920	C88_C01H2G055920	TCA	TCATCTTCAT	1338	1347		AAAGATGGAAAACTATATTCAGTTTATGTCTTAATCTATTTTTCTTAAAGGGTGTGAAAC
01H2G055920	C88_C01H2G055920	TCA	TCATCTTCAT	1387	1396		ACTTCAAAAATTCAATTAATATGGAATGGAAGGAGTACATGACAGGTCACGTAAACCAAA
01H2G055920	C88_C01H2G055920	TCCC-motif	TCTCCCT	741	748	part of a light responsive element	CAGACAAAATGACGATATTTCCTATTTTCAATGCGATCTTGGAAGTTCAGCCCAAACAGA
01H2G055920	C88_C01H2G055920	TCCC-motif	TCTCCCT	902	909	part of a light responsive element	ATATTACTTTGGAAATTCAGATTCTTGCATTTATATTTAAAGCCCAGCATGTACCAATCA
01H2G055920	C88_C01H2G055920	TATA	TATAAAAT	420	428		TCATACTAAACAGAATATAA
01H2G055920	C88_C01H2G055920	TATA	TATAAAAT	780	788
01H2G055920	C88_C01H2G055920	TATA-box	ATATAT	47	53	core promoter element around -30 of transcription start	>C88_C04H1G004850.1
01H2G055920	C88_C01H2G055920	TATA-box	TATATA	48	54	core promoter element around -30 of transcription start
01H2G055920	C88_C01H2G055920	TATA-box	TATATTTATATTT	49	61	core promoter element around -30 of transcription start	TTGTAACCTTTCTGATAAGGTACAATAAACATTTGTTCACACTACCCTTTGTTGTCTATA
01H2G055920	C88_C01H2G055920	TATA-box	TATATA	50	56	core promoter element around -30 of transcription start	AATAGAAGGATTTCCTCTCATTTTAAAACAACGAAAATTCTGAACCTCTTCTTTTTCTTC
01H2G055920	C88_C01H2G055920	TATA-box	ATATAA	51	57	core promoter element around -30 of transcription start	ACAATTAAATATTTGTATACTTTGCTCTTGTTGAGTGGCTCACTGACACCATTGCTTATG
01H2G055920	C88_C01H2G055920	TATA-box	TATA	52	56	core promoter element around -30 of transcription start	TTACAGATCCTGATATGTATTTTTACAATCATTAATTTATATTTATGTTATTAAAGATAA
01H2G055920	C88_C01H2G055920	TATA-box	ATATAA	57	63	core promoter element around -30 of transcription start	ATGATAAGATGTAATAATTTTCATTTCCTTTAACATTATTAATGTTTGTTACTACGTAAT
01H2G055920	C88_C01H2G055920	TATA-box	TATA	58	62	core promoter element around -30 of transcription start	CTTGTATATAAGATAATATAATGTTTTAGTTTTAATGCTTGATATGTTTTAAGTATTATT
01H2G055920	C88_C01H2G055920	TATA-box	taTATAAAtc	128	137	core promoter element around -30 of transcription start	TTATAAATTCTGTGATATTAAATTTCCACACGAAATGCGAATAATTTTACTAGTACAAAT
01H2G055920	C88_C01H2G055920	TATA-box	TATTTAAA	130	138	core promoter element around -30 of transcription start	ATAAGTAATACTTATATTACTAAAATTTACCATGTTCAATATTATTTTTTTATACACTCG
01H2G055920	C88_C01H2G055920	TATA-box	ATTATA	146	152	core promoter element around -30 of transcription start	ATAAACCATCCTTAAGTAGTGTATATTATGTATACTTCAATCATATTAATAAATTAGTTT
01H2G055920	C88_C01H2G055920	TATA-box	TATAA	147	152	core promoter element around -30 of transcription start	ACTTAGTTAGTACATATATGTATACATAGATCTATAACTTTATCAATTAAAAATGTTCAC
01H2G055920	C88_C01H2G055920	TATA-box	TATA	148	152	core promoter element around -30 of transcription start	TTGAATAAATTAGTTTACTTAGTTAGTACATACATGTATACATAGATCTATAACTTTATC
01H2G055920	C88_C01H2G055920	TATA-box	ATATAA	401	407	core promoter element around -30 of transcription start	AATTAAAAATGTTCACTTAAAAATAAATTTCAAGAGTCAAAACTATTCAAAAATTATTTT
01H2G055920	C88_C01H2G055920	TATA-box	TATA	402	406	core promoter element around -30 of transcription start	TGAATGTAACGAAAATCATATGTGGCATTTTTATCATTTTCTCTACTCAAATCCTAATCT
01H2G055920	C88_C01H2G055920	TATA-box	ATTATA	411	417	core promoter element around -30 of transcription start	CTGTTTGAATCGTGGTTATGTCTCATATCATAATATATCATATTATATTATATTATTTTA
01H2G055920	C88_C01H2G055920	TATA-box	TATAA	412	417	core promoter element around -30 of transcription start	ATAAATATAATATTTGAATAGATTATATCATTTTTCGTATTGCATAATATCACACCTTTA
01H2G055920	C88_C01H2G055920	TATA-box	TATA	413	417	core promoter element around -30 of transcription start	TAATTTGAATAATAAACCTATAAGAAATTGTAGGATACTGAGTAGAACTTAGGGGTGTGC
01H2G055920	C88_C01H2G055920	TATA-box	ATATAA	419	425	core promoter element around -30 of transcription start	ACTATTTGGATTAAACCGAAAAACCAAACCAAATCAAACCGAATTGTAATTTGGATTGAT
01H2G055920	C88_C01H2G055920	TATA-box	TATA	420	424	core promoter element around -30 of transcription start	TTTTTGGATTTTTGGACTTTTGGTTTGGTTTTGGATTTATAAGTTACTTTGTTTGGTTTT
01H2G055920	C88_C01H2G055920	TATA-box	TATA	447	451	core promoter element around -30 of transcription start	TTGGTTTGGTTTCAGATTTAGAAAAATGAAAATCGAAAAACCAAAAAAAACTGAATTTTA
01H2G055920	C88_C01H2G055920	TATA-box	TATTTAAA	457	465	core promoter element around -30 of transcription start	TATATATATATATATATATAGAGAGAGAGAGAGAGAGAGATTAATAATTACACATATAAT
01H2G055920	C88_C01H2G055920	TATA-box	TATACA	615	621	core promoter element around -30 of transcription start	ATTTAGGTTTACTATGTAGGTCGTAGGGTACTAGTAATTCAGTATTACCGTAATATTTAG
01H2G055920	C88_C01H2G055920	TATA-box	TATATA	617	623	core promoter element around -30 of transcription start	GCCCATATCAAATTACTGCCATCCTATTTCACTAAATTTTAGGCATTAGGTTTTACATTA
01H2G055920	C88_C01H2G055920	TATA-box	ATATAA	618	624	core promoter element around -30 of transcription start	TAACTATAAATACCACATATTACTTGCACTTTCACGAAAAAAAAATTAGTAGAACTAGAA
01H2G055920	C88_C01H2G055920	TATA-box	TATA	619	623	core promoter element around -30 of transcription start	TTAGCGGCGCTAGTCAACTTTTTTACTTTTGTAGTTTGCTCTTTTTTCTTGCTTTATTTT
01H2G055920	C88_C01H2G055920	TATA-box	TATA	652	656	core promoter element around -30 of transcription start	ATTTGTGTGCTATTTGCTTTTGAAATTTTTATCTATTTTTTTCTAAAAAGTTTTTTTTTT
01H2G055920	C88_C01H2G055920	TATA-box	TATA	658	662	core promoter element around -30 of transcription start	ATCTTATTTCAGGTTTAAGAGATCTTAATTGAAGACATGAGTTGAATTGCTGGTTCAACC
01H2G055920	C88_C01H2G055920	TATA-box	TATAAAA	761	768	core promoter element around -30 of transcription start	TCTATGCGATTTGTGTTTAGTGATAGTACTTTAGAGTTTAGAGTTAGTTTCATTGAAATT
01H2G055920	C88_C01H2G055920	TATA-box	TATAAA	762	768	core promoter element around -30 of transcription start	ATTGATAGTATTGTGTTTTAATGTTTTACTCGTGTTACTTTTCCTTATATGAAATTTTTA
01H2G055920	C88_C01H2G055920	TATA-box	TATAA	763	768	core promoter element around -30 of transcription start	TTTTTTAAGCATGCAAATATAACTTTGATTATGTTATTAATTAGTTATGAAATAAGTTAT
01H2G055920	C88_C01H2G055920	TATA-box	TATA	764	768	core promoter element around -30 of transcription start	AACCGAATAGCCAAATCGAAAAAAACCAAACTGAAAAGAGAAAAATCGAACCAAACCAAT
01H2G055920	C88_C01H2G055920	TATA-box	TATACA	778	784	core promoter element around -30 of transcription start	TTATTTTTAGTTCGAATTGGGTTATACTTTTTCAAAACCGAAAACAAAAAAATCCAAACC
01H2G055920	C88_C01H2G055920	TATA-box	TATA	780	784	core promoter element around -30 of transcription start	GAATAACAAAAAACCGAATGCACACCCCTAGTAGAACTACTACAAAAAAGATAGAATAAA
01H2G055920	C88_C01H2G055920	TATA-box	TATACA	799	805	core promoter element around -30 of transcription start	TAGTAAAATAAAATTATTACCAAATCAAAACAAACATGGTATTCTATCGTTACAATACAA
01H2G055920	C88_C01H2G055920	TATA-box	TATA	801	805	core promoter element around -30 of transcription start	TACAATGTCATCATGTAACA
01H2G055920	C88_C01H2G055920	TATA-box	TATACA	819	825	core promoter element around -30 of transcription start
01H2G055920	C88_C01H2G055920	TATA-box	TATATA	821	827	core promoter element around -30 of transcription start	>C88_C04H1G031780.1
01H2G055920	C88_C01H2G055920	TATA-box	ATATAT	822	828	core promoter element around -30 of transcription start
01H2G055920	C88_C01H2G055920	TATA-box	TATATA	823	829	core promoter element around -30 of transcription start	ATATTCATAAGGCTACAGCTTCAATTGGTAGTTTTAGCTGCAACTAGTAGTTTGAAATAC
01H2G055920	C88_C01H2G055920	TATA-box	TATA	825	829	core promoter element around -30 of transcription start	AGTTTTTAGAAAGGCTTTTCAAATATGCATAATGGTAAGTTTTTGTATGAGCAATCTGCC
01H2G055920	C88_C01H2G055920	TATA-box	ATATAT	830	836	core promoter element around -30 of transcription start	AAAATATATGACTTTTGAAGAGTACCTCAAATTTAGTTTTACCCAAAAATCTTTTCTAAA
01H2G055920	C88_C01H2G055920	TATA-box	TATA	831	835	core promoter element around -30 of transcription start	ACATCTTTGATATATCGTGATTACAATTTTAAAAACAGTGGATTACAAGTTAGAAAATCT
01H2G055920	C88_C01H2G055920	TATA-box	TATAA	921	926	core promoter element around -30 of transcription start	ACTACTCACGCACAGCGCCTATTCTTTCTAGTACACCTCTTCCTCAAACAAAACATTAAA
01H2G055920	C88_C01H2G055920	TATA-box	TATA	922	926	core promoter element around -30 of transcription start	GCCTCAATGATTGCCTACACTTCCAACTTCTCATTACGATTAACACATTGAAAGCCTAAA
01H2G055920	C88_C01H2G055920	TATA-box	TATACA	936	942	core promoter element around -30 of transcription start	AGTTGCCTAAACTTACCACTTCTCCATCTTTACCATAGGTTAGAATGAAATCAAATTGCT
01H2G055920	C88_C01H2G055920	TATA-box	TATA	938	942	core promoter element around -30 of transcription start	CGGATTTCCTATAACCCATCTCGTAGAATTCATCAATTTCTGTTAAATCCACAAGGTGAG
01H2G055920	C88_C01H2G055920	TATA-box	TATACA	957	963	core promoter element around -30 of transcription start	CACAAAAAAGTATAAACTAATCCTCATTTCTAACCAGGTACAATTAATAAATCCACACAA
01H2G055920	C88_C01H2G055920	TATA-box	TATA	959	963	core promoter element around -30 of transcription start	ATCGTCCTACAAACACAGTCAATTTATCCCAGCGCAAATCAAATCCACTCTGTACATTAT
01H2G055920	C88_C01H2G055920	TATA-box	ATTATA	975	981	core promoter element around -30 of transcription start	ATACAAACCCTAAATCCAAGTTCACAACTAATGCACAACCCACGAAAACCACAAAATTTC
01H2G055920	C88_C01H2G055920	TATA-box	TATATAA	976	983	core promoter element around -30 of transcription start	CTTAACAGATTTACATAGTATAGATCCCTGCTAGATTATATCAAGCAACAAGAGCGTAAA
01H2G055920	C88_C01H2G055920	TATA-box	TATATA	977	983	core promoter element around -30 of transcription start	CACATAAATTCAAGTGCTCTTTGTTTCAACAAACCTTAATCGATTCGATCAAGGCTTCAT
01H2G055920	C88_C01H2G055920	TATA-box	ATATAT	978	984	core promoter element around -30 of transcription start	TGCTGGCTCTATTCAGCGAATAGCCAGGTGGTGGGTATGGGAAGCACCGAGACATCCTCA
01H2G055920	C88_C01H2G055920	TATA-box	TATATA	979	985	core promoter element around -30 of transcription start	ATACACAGACAAATCCCTTTTCGGTTTCAGATCTGAGACTTCCCTCCCTTTCTTTACCAA
01H2G055920	C88_C01H2G055920	TATA-box	TATA	981	985	core promoter element around -30 of transcription start	AAATAAAAAACAAATCGCAAAAAATACAACAGTTTGGTTCAGATTTCAAATCGATTTGGC
01H2G055920	C88_C01H2G055920	TATA-box	ATATAT	998	1004	core promoter element around -30 of transcription start	ACGATACAAACGATTACTTGTGATTGAATCACAAAATCAAAAATTTCTGGAAACCCTAGA
01H2G055920	C88_C01H2G055920	TATA-box	TATATA	999	1005	core promoter element around -30 of transcription start	ATTAGGTTACGGCGTCTCTCTCAGAATATTGAAAGAGGCGGTGATTAATATAAGGCCAAT
01H2G055920	C88_C01H2G055920	TATA-box	ATATAT	1000	1006	core promoter element around -30 of transcription start	AGGCACCACATAATGATGTATTTATAGGCGGATGGGTGGCCGACTTTGAACGCGTTGTTT
01H2G055920	C88_C01H2G055920	TATA-box	TATA	1001	1005	core promoter element around -30 of transcription start	TTTTTACCTTATTGCCCTTTTGTTTTCCTTATAATTATGGTAATGTCCCTTTCCTTAGCA
01H2G055920	C88_C01H2G055920	TATA-box	TATA	1012	1016	core promoter element around -30 of transcription start	AACACGGGTAGTATCGCCAAAGGCCCATTACCAATTACAACTAGAAATATTTTATAATTT
01H2G055920	C88_C01H2G055920	TATA-box	TATAA	1019	1024	core promoter element around -30 of transcription start	AAAGATATTTACTTGGCTAGTTGATTTGAATTTATATTTGCAATTTTGAGATTAAGAGAA
01H2G055920	C88_C01H2G055920	TATA-box	TATA	1020	1024	core promoter element around -30 of transcription start	TTAGAAGTTTATTGCATTTTGTAAAATATTACATACATATAACCTAGGGAATATATTAAA
01H2G055920	C88_C01H2G055920	TATA-box	ATTATA	1024	1030	core promoter element around -30 of transcription start	ATGTGAAAAATTATAATTATTGTGGTTCTTCTTCTTTTCTATTCCAGTTTGTTGGACGTA
01H2G055920	C88_C01H2G055920	TATA-box	TATAA	1025	1030	core promoter element around -30 of transcription start	GTAATCTAGTACTTATTGCAAGTGGGGAGGTGACACGTGAAATTAGTCAAGGTGTGCGAA
01H2G055920	C88_C01H2G055920	TATA-box	TATA	1026	1030	core promoter element around -30 of transcription start	AGCCGATTCGAACATATAATTATGAAAAAGAATTATAATTATTGTAAGCTTAATCGATTT
01H2G055920	C88_C01H2G055920	TATA-box	TATAAA	1082	1088	core promoter element around -30 of transcription start	AATTTGATGTAGCTCAAAAAAAAACAGCTCAATATATTAAAATGTGTAACATATGTTTGG
01H2G055920	C88_C01H2G055920	TATA-box	TATAA	1083	1088	core promoter element around -30 of transcription start	TATACAATCGATACATTGGTATATGCAACGAATTAAGTAAATATTAAAAAATCATATCAA
01H2G055920	C88_C01H2G055920	TATA-box	TATA	1084	1088	core promoter element around -30 of transcription start	TATGAATTATGATTAGATGATTGAAATTCTTTTATTCTTAATAAAAGTAAATTTTGCTAT
01H2G055920	C88_C01H2G055920	TATA-box	ATTATA	1097	1103	core promoter element around -30 of transcription start	GTGTGAATCTGAATTAATTAAACTTTAACGTGACAATTGAATAATAGTAGTAATAAAATA
01H2G055920	C88_C01H2G055920	TATA-box	TATAA	1098	1103	core promoter element around -30 of transcription start	TATTAAAAAAAAACCTCCTTCCCCGGTTCCCTCCTTTTCCTTTCATTTTTCCCTCCTTTT
01H2G055920	C88_C01H2G055920	TATA-box	TATA	1099	1103	core promoter element around -30 of transcription start	TTTCATGGGATGATTAGTTGTCCAGCAAGTTGGGCCGAGATTTTTCCCGAACCGACGGCT
01H2G055920	C88_C01H2G055920	TATA-box	TACAAAA	1112	1119	core promoter element around -30 of transcription start	ATGGGGCCCAATTTAATTGCTGACGTGGCAAACTTTGAAACCCTCACTAAACCCAAAATT
01H2G055920	C88_C01H2G055920	TATA-box	TATACA	1115	1121	core promoter element around -30 of transcription start	GAGTTGTTTACAAATCGCCA
01H2G055920	C88_C01H2G055920	TATA-box	TATA	1117	1121	core promoter element around -30 of transcription start
01H2G055920	C88_C01H2G055920	TATA-box	TATACA	1121	1127	core promoter element around -30 of transcription start	>C88_C04H1G019600.1
01H2G055920	C88_C01H2G055920	TATA-box	TATA	1123	1127	core promoter element around -30 of transcription start
01H2G055920	C88_C01H2G055920	TATA-box	ATTATA	1142	1148	core promoter element around -30 of transcription start	TTATTGATGATTGAGGCATCTACCGTATACTTTTCTTTTATCCTTTGATTTGTCGTTATT
01H2G055920	C88_C01H2G055920	TATA-box	TATATAA	1143	1150	core promoter element around -30 of transcription start	AAAAGTTTATAGTTATAAGCTTTCGTTTGATGTTCTATTATTATTTCGATCCAAGTGTTT
01H2G055920	C88_C01H2G055920	TATA-box	TATATA	1144	1150	core promoter element around -30 of transcription start	TATTGTTAGTTATTAATATTATGAGGAGATTGACGGAGATTTTTTTTTTTTAGATATATA
01H2G055920	C88_C01H2G055920	TATA-box	TATA	1146	1150	core promoter element around -30 of transcription start	GTATTTATTAACTTTGAAAAGGCTTATGATATAATTTCAAGAGAAATTCTTTAGAGATGT
01H2G055920	C88_C01H2G055920	TATA-box	TACAAAA	1161	1168	core promoter element around -30 of transcription start	GTGGATGTTAGAGATGTTTCTATCGAACTTATATTAGAGCGATAAAGAACATATATGATG
01H2G055920	C88_C01H2G055920	TATA-box	TATACA	1164	1170	core promoter element around -30 of transcription start	GAGTTAAGACTCGATTAGAATGGTAGGAGGAAACTTAAAGCACTTCTTAATTGAGATGGG
01H2G055920	C88_C01H2G055920	TATA-box	TATA	1166	1170	core promoter element around -30 of transcription start	GTTGCACCATGGAATATGGATCAATTCTTAGCCCTTTCCAATTTGCTTTGGTGATTGATG
01H2G055920	C88_C01H2G055920	TATA-box	TATACA	1170	1176	core promoter element around -30 of transcription start	GATTGATGTAGTATATTCAAGATAAGGTGTCATGGAGTTTGCTGTTTGTGGATGAGAAAG
01H2G055920	C88_C01H2G055920	TATA-box	TATA	1172	1176	core promoter element around -30 of transcription start	TACTAATTGATGAGACGCGCAGTGAGGTTAATGTTAGATTGAAGGTGTGAAGACAAATTG
01H2G055920	C88_C01H2G055920	TATA-box	TATA	1182	1186	core promoter element around -30 of transcription start	TGGAGTTTAAAGGGTTTTGGTTGAGTATGATTAAAATATTTGGAGTGCAAATTCAGTAAT
01H2G055920	C88_C01H2G055920	TATA-box	TATA	1223	1227	core promoter element around -30 of transcription start	ACAATGCAGGAGGTAGGTACGGAAGAAAGGCTTGACATATAAGTTATTCTCAAGAGAGGT
01H2G055920	C88_C01H2G055920	TATA-box	TATA	1229	1233	core promoter element around -30 of transcription start	AGTTTCAACTTTTAAGTATGTTTGGTATTACAGGAAAGTGAGGACATCAAAGATGATGTC
01H2G055920	C88_C01H2G055920	TATA-box	ATATAA	1235	1241	core promoter element around -30 of transcription start	AAGGCTTGCCTTCTGCGTCTTGTGTGATGAAAGGTACCAATTAAACTTAAATATAAGTTC
01H2G055920	C88_C01H2G055920	TATA-box	TATA	1236	1240	core promoter element around -30 of transcription start	TACAGAGTTGTGGTTAAATCAACTTTATTGTATGAAGCGCAGTACTGGTGTCAAGAATTT
01H2G055920	C88_C01H2G055920	TATA-box	TATA	1260	1264	core promoter element around -30 of transcription start	TCATGTTCCGAAGATGCAAGTAGTAGAAATGAAGATGTTGAGATAGATTTGTGGACATAC
01H2G055920	C88_C01H2G055920	TATA-box	TATAAA	1411	1417	core promoter element around -30 of transcription start	TGGAAGCGATAAAATTAGGAATGAGGATATACAGAACAAGGTGGGTGGCCTTCGTGGTGA
01H2G055920	C88_C01H2G055920	TATA-box	TATAA	1412	1417	core promoter element around -30 of transcription start	TAAGATGAGGGAAGTGATCTGGTTTTGGGCATGTGAGGAGGAAATATGCTGGTAAAAAGG
01H2G055920	C88_C01H2G055920	TATA-box	TATA	1413	1417	core promoter element around -30 of transcription start	TGCGAGAGGTTGAATATATTGGATACGGAGAGAGGTAATGATAGGCCAAAAAAGTATTAG
01H2G055920	C88_C01H2G055920	TATA-box	ATATAT	1892	1898	core promoter element around -30 of transcription start	GGAGAGGTGACTAGACAAAATATGACACAACTTCAAATTATCGAGGACATGATCTGATAA
01H2G055920	C88_C01H2G055920	TATA-box	TATA	1893	1897	core promoter element around -30 of transcription start	AAAGGTGTGGAGATTCCGTATTAAGGTGGAAGGTTAGTAGGTTTGGAGTGTTGACTTACT
01H2G055920	C88_C01H2G055920	TATA-box	ATATAA	1972	1978	core promoter element around -30 of transcription start	TTTCAAAAGATATAGCTTGATTCTTATAATGTCTTGCTTTTGTAATTTCTATCATCATTT
01H2G055920	C88_C01H2G055920	TATA-box	TATA	1973	1977	core promoter element around -30 of transcription start	GTTCTTGTTTTGGGTTGCCACGCTATCTTACAATTATTACTCTCTCTGTCTCAATTTATA
01H2G055920	C88_C01H2G055920	CGTCA-motif	CGTCA	83	88	cis-acting regulatory element involved in the MeJA-responsiveness	TGACTTACTTTAATTTTTTAGTCAATCCCAAAAAGAATGACATATTTCTATATTAAGTAA
01H2G055920	C88_C01H2G055920	Unnamed__4	CTCC	709	713		CAATTTAACTTATAAATGACTATTTTATCCTTAATGAAATGATTTATAACCACACAAATT
01H2G055920	C88_C01H2G055920	Unnamed__4	CTCC	742	746		TCTATCATTCATTTTAGACCACAAGTTTTAAGAGTCTTTTTTCTTTCTTAAATTTCGTGT
01H2G055920	C88_C01H2G055920	Unnamed__4	CTCC	850	854		CAAGTCAAACTACCTCAGATAGAGGGAGTATTCTTATTAGTTGTTTTATTTTCTTCACTG
01H2G055920	C88_C01H2G055920	Unnamed__4	CTCC	857	861		TCTTGTTTCCTTTTTTCATATCTACTTTGATATGCGGTATTTAAGCCACAGGTCATCCTG
01H2G055920	C88_C01H2G055920	Unnamed__4	CTCC	879	883		CGGAAGCTACATTTCTACCTCTACTAGGTAAAGATAAAATTTGCTTACTCTCGTCTTTCT
01H2G055920	C88_C01H2G055920	Unnamed__4	CTCC	903	907		CAAATTTCATTTATAAAATTTCACTGAATATATATATTTGTTGAAATGCTTTTTCACAAA
01H2G055920	C88_C01H2G055920	Unnamed__4	CTCC	1043	1047		AATTATAAAAACATACTAAAAGTATATCAATATGTTTTAGCAAGTCGTTACGTATCGTCC
01H2G055920	C88_C01H2G055920	Unnamed__4	CTCC	1204	1208		CATATATGGTATGATATTATATTATATTATTTTCTCTCGTTTCATAATACATACACCATG
01H2G055920	C88_C01H2G055920	Unnamed__4	CTCC	1332	1336		TTAGGAAAGAAAAAGGTCAAAAATAAATAATTTTGAAACAATTTTAATTTTTTGAATGAA
01H2G055920	C88_C01H2G055920	Unnamed__4	CTCC	1776	1780		TTAAGTAATAAGGAATTAGTAGTCGCTTTCCTATTTCCATGAAAGCCAAGTAAAAGGCAA
01H2G055920	C88_C01H2G055920		motif_sequence	352	356	short_function	TTAGAAAACTGCTTTTCTCG
01H2G055920	C88_C01H2G055920		motif_sequence	707	711	short_function
01H2G055920	C88_C01H2G055920		motif_sequence	740	744	short_function	>C88_C04H2G055890.1
01H2G055920	C88_C01H2G055920		motif_sequence	848	852	short_function
01H2G055920	C88_C01H2G055920		motif_sequence	855	859	short_function	ACAAAGATTATTTTATACTCAAGAGGGCTCGAATTTAAGACTTCTTGATTAAGAAAGAAC
01H2G055920	C88_C01H2G055920		motif_sequence	877	881	short_function	AAGTACTTACCCCTCCACCATGATGGTGTTAGTTACCTTTTTATTTTACTCAATTCTTCC
01H2G055920	C88_C01H2G055920		motif_sequence	901	905	short_function	CCTTTCTATTATTGATGATTGAGGCATCTACCGTATACTTTTCTTTTATCCTTTGATTTG
01H2G055920	C88_C01H2G055920		motif_sequence	1332	1336	short_function	TCGTTATTAAAAGTTTATAGTTATAAGCTTTCGTTTGATGTTCTATTATTATTTCGATCC
01H2G055920	C88_C01H2G055920		motif_sequence	1606	1610	short_function	AAGTGTTTTATTGTTAGTTATTAATATTATGAGGAGATTGACGGAGATTTTTTTTTTTTT
01H2G055920	C88_C01H2G055920		motif_sequence	1730	1734	short_function	AGATATATAGTATTTATTAACTTTGAAAAGGCTTATGATATAATTTCAAGAGAAATTCTT
01H2G055920	C88_C01H2G055920	MYC	CATTTG	768	774		TAGAGATGTGTGGATGTTAGAGATGTTTCTATCGAACTTATATTAGAGCGATAAAGAACA
01H2G055920	C88_C01H2G055920	MYC	CATTTG	774	780		TATATGATGGAGTTAAGACTCGATTAGAATGGTAGGAGGAAACCCAAAGCACTTCTTAAT
01H2G055920	C88_C01H2G055920	MYC	CATTTG	985	991		TGAGATGGGGTTGCACCATGGAATATGGATCAGTTCTTAGCCCTTTCCTATTTGCTTTGG
01H2G055920	C88_C01H2G055920	MYC	CAATTG	1103	1109		TGATTGATGGATTGATGTAGTATATTCAAGATAAGGTGTCATGGTGTTTGCTGTTAATTG
01H2G055920	C88_C01H2G055920	MYC	CATTTG	1423	1429		TGGATGAGAAAGTACTAATTGATGAGACGCGCAATGAAGTTAATGTTAGGTTGAAGGTGT
01H2G055920	C88_C01H2G055920	MYC	CATTTG	1866	1872		GAAGACAAATTGTGGAGTTTAAAGGGCTTTGGTTGAGTATGATCAAAATATTTGAAGTGC
01H2G055920	C88_C01H2G055920	Myb	CAACTG	1150	1156		AAATTCGGTGATACAATGCAGGAGGTAGGTACGGAAGAAAGGCTTGACATATAAGTTTTT
01H2G055920	C88_C01H2G055920	GT1-motif	GGTTAA	238	244	light responsive element	CTCAAGAGAGATAGTTTCAACTTTTAAGTATGTTTGGTATTACAGGAAAGTGAGGACATC
01H2G055920	C88_C01H2G055920	GT1-motif	GGTTAAT	342	349	light responsive element	AAAGATGATGTCAAGGCTTGCCTTCTGCGTCTTGTGTGATAAAAAGGTACCAATTAAACT
01H2G055920	C88_C01H2G055920	GT1-motif	GGTTAA	343	349	light responsive element	TAAATATAAGTTCTACAGAGTTGTGGTTAAATCAACTTTATTGTATGAGGCGCAGTACTG
01H2G055920	C88_C01H2G055920	GT1-motif	GGTTAAT	482	489	light responsive element	GTGTCAAGAATTTTCATGTTCCGAAGATGCAAGTAGTAGAGATGAAGATGTTGAGATAGA
01H2G055920	C88_C01H2G055920	GT1-motif	GGTTAA	483	489	light responsive element	TTTGTGGACATACTGGAAGCGATAAAATTAGGAATGAGGATATATAGAACAAGGTGGGTG
01H2G055920	C88_C01H2G055920	GT1-motif	GTGTGTGAA	547	556	light responsive element	GCCTCTGTGGTGATAAGATGAGGGAAGTGATCTGGTTTTGGGCATGTGAGGAGGAAATAT
01H2G055920	C88_C01H2G055920	CAT-box	GCCACT	728	734	cis-acting regulatory element related to meristem expression	GCTGGTAAAAAGGTGCGAGAGGTTGAATATATTGGATACGGGGAGAGGTAATGATAGGCC
01H2G055920	C88_C01H2G055920	CAT-box	GCCACT	873	879	cis-acting regulatory element related to meristem expression	AAAAAAGTATTAGGGAGAGGTGACTAGACAGAATATGACACAACTTCAAATTATAGAGGA
01H2G055920	C88_C01H2G055920	WUN-motif	AAATTTCTT	1393	1402		CATGATCTGATAAAAGGGTGTGGAGATTCCGTATTAAGGTGGAAGGTTAGTAGGTTTGGA
01H2G055920	C88_C01H2G055920	AP-1	TGAGTTAG	1480	1488		GTGTTAACTTACTTTTCGAAAGATATAGCTTGATTCTTATAATGTCTTGCTTTTGTAATT
01H2G055920	C88_C01H2G055920	AT~ABRE	TACGTGTC	1790	1798		TCTATCATCATTTGTTCTTGTTTTGGGTTACCACGCTATCTTACAGTTATTACTCTCTCT
01H2G055920	C88_C01H2G055920	ARE	AAACCA	389	395	cis-acting regulatory element essential for the anaerobic induction	CTGTTTCAATTTATATGACTTACTTTTATTTTTTAGTCAATCCCAAAAAGAATGACATAT
01H2G055920	C88_C01H2G055920	Myb-binding site	CAACAG	690	696		TTCTATATTAAGTAACAATTTAACTTATAAATGTCTATTTTATCCTTAATGAAATGATTT
01H2G055920	C88_C01H2G055920	ABRE	TACGTGTC	1790	1798	cis-acting element involved in the abscisic acid responsiveness	ATAACCACACAAATTTCTATCATTCATTTTAGACCACAAGTTTTAAGAGTTTTTCTTTCT
01H2G055920	C88_C01H2G055920	ABRE	ACGTG	1791	1796	cis-acting element involved in the abscisic acid responsiveness	TTCTTAAATTTCGTGTCAAGTCAAACTACCTCACATTAAATGAGATAAAGGGAGTATTCT
01H2G055920	C88_C01H2G055920	STRE	AGGGG	488	493		GAGATAAATTTGCTTACTCTCGTCTTTCTCAAATTTCATTTATAAAATTTCATTGAATAT
01H2G055920	C88_C01H2G055920	STRE	AGGGG	843	848		ATATATTTGTTGAAATGCTTTTTCACAAAAATTATAAAAACATACTAAAAGTATATCAAT
01H2G055920	C88_C01H2G055920	STRE	AGGGG	852	857		ATGTTTTAGCAGTCGTTACGTATCGTCCCATAGATTATGGTATGATATTATATTATATTA
01H2G055920	C88_C01H2G055920	MBS	CAACTG	1150	1156	MYB binding site involved in drought-inducibility	TTTTCTCTCGTTTCATAATACATACACCATGTTAGGAAAGAAAAAGGTCAAAAATAAATA
01H2G073050	C88_C01H2G073050	ACE	GACACGTATG	1325	1335	cis-acting element involved in light responsiveness	ATTTTGAAACAATTTTAATTTTTTGAATGAATTAAGTAATAAGGAATTAGTAGTCGCTTT
01H2G073050	C88_C01H2G073050		motif_sequence	130	134	short_function	CCTATTTCCATGAAAGCCAA
01H2G073050	C88_C01H2G073050		motif_sequence	202	206	short_function
01H2G073050	C88_C01H2G073050		motif_sequence	362	366	short_function	>C88_C04H2G039320.1
01H2G073050	C88_C01H2G073050		motif_sequence	366	370	short_function
01H2G073050	C88_C01H2G073050		motif_sequence	1084	1088	short_function	TTTTATGAAAAATTGCGACTTTAATGAAGAGTTGCGATTTTTATGAAAAATTATGACTTT
01H2G073050	C88_C01H2G073050		motif_sequence	1213	1217	short_function	TATGAAAGGTTATGCCCTTTCCGAAGGGTTTCAATTTTTCCAAATAGTTGTAACCTTTCT
01H2G073050	C88_C01H2G073050		motif_sequence	1255	1259	short_function	GATAAGGTACAATAAACATTTGTTCACACTACCATTTGTTGTCTATAAATAGAAGGCTCA
01H2G073050	C88_C01H2G073050		motif_sequence	1624	1628	short_function	TTTTAAAACAACGAAAATTCTGAACCTCTTCTTTTTCTTCACAATTAAATATTTGTATAC
01H2G073050	C88_C01H2G073050		motif_sequence	1646	1650	short_function	GTTGCTCCTGTTGAGTGGCTCACTGACACCATTGCTTATGTTACAGATCCTGATATGTAT
01H2G073050	C88_C01H2G073050		motif_sequence	1985	1989	short_function	TTTTACAATCATTAATTTATGTTTATGTTATTAAAGATAAATGATAAGATGTAATAATTT
01H2G073050	C88_C01H2G073050	MYC	CATGTG	131	137		TCATTTCCTTTAACATTATTAATGTTTGTTACTACGTAATCTTGTATATAAGATAATATA
01H2G073050	C88_C01H2G073050	MYC	CAATTG	1128	1134		ATGTTTTAGTTTTAATGCTTGATATGTTTTAAGTATTATTTTATAAATTCTGTGATATTA
01H2G073050	C88_C01H2G073050	ATCT-motif	AATCTAATCC	1184	1193	part of a conserved DNA module involved in light responsiveness	AATTCCCGCACGAAACGCAAATAATTTTACTATTACAAATATAAGTAATACTTATAGTAC
01H2G073050	C88_C01H2G073050	AAGAA-motif	GAAAGAA	1493	1500		TAAAATTTACCATGTTCAATATTATTTTTTTATACACTCGATAAACCATCCTTAAGTAGT
01H2G073050	C88_C01H2G073050	AT-rich sequence	TAAAATACT	1521	1530	element for maximal elicitor-mediated activation (2copies)	GTATATTATGTATACTTCAATCATATTAATAAATTAGTTTACTTAGTTAGTACATATATG
01H2G073050	C88_C01H2G073050	I-box	GGATGAGATAAGATT	894	908	part of a light responsive element	TATACATAGATCTATAACTTTATCAATTAAAAATGTTCACTTGAATAAATTCGTTTACTT
01H2G073050	C88_C01H2G073050	I-box	cCATATCCAAT	1542	1552	part of a light responsive element	AGTTAGTACATACATGTATAAATAGATCTATAACTTTATCAATTAAAAATGTTCACTTAA
01H2G073050	C88_C01H2G073050	Unnamed__4	CTCC	42	46		AAATAAATTTCAAGAGTCAAAACTATTCAAAAATTATTTTTGAATGTAACGAAAATCATA
01H2G073050	C88_C01H2G073050	Unnamed__4	CTCC	70	74		AGTGGCATTTTTATCATTTTCTCTACTCAAATCCTAATCTCTGTTTGAATCGTGGTTATG
01H2G073050	C88_C01H2G073050	Unnamed__4	CTCC	108	112		TCTCATATCATAATATATCATATTATATTAATAAATATAATATTTGAATAAATTATATCA
01H2G073050	C88_C01H2G073050	Unnamed__4	CTCC	189	193		TTTTCCATATTGCATAATATCACACCTTTATAATTTGAATAATAAACCTATAAGAAATTG
01H2G073050	C88_C01H2G073050	Unnamed__4	CTCC	202	206		TAGGATACTGAGTAGAACTTAGGGGTGTGCACTATTTGGATTAAACCGAAAAACCAAACC
01H2G073050	C88_C01H2G073050	Unnamed__4	CTCC	368	372		AAATCAAACCGAATTGTAATTTGGATTGATTTTTTGGATTTTTGGATTTATAAGTTACTT
01H2G073050	C88_C01H2G073050	Unnamed__4	CTCC	422	426		TGTTTGGTTTTTTGGTTTGGTTTCAAATTTAGAAAAATGAAAACCGAAAAATAAAAAAAA
01H2G073050	C88_C01H2G073050	Unnamed__4	CTCC	425	429		CCAAATTTTATATATATATATATATATAATTACACATATAATGTTTAGGTTTACTATGTA
01H2G073050	C88_C01H2G073050	Unnamed__4	CTCC	1911	1915		GGCCATAGGGTACTAGTAATTCAGTATTACCATAATATTTAGGCCCATATCAAATTACTG
01H2G073050	C88_C01H2G073050	Myb	CAACTG	220	226		CCATACTATTTCACTAAATTTTAGGCATTAGGTTTTACATTATAACTATAAATATCACAT
01H2G073050	C88_C01H2G073050	Myb	CAACTG	1863	1869		ATTACTTGCACTTCCACGAATTTTTTTTTAGCAAAACTAGAATTAGCGGAGCTAGTCAAC
01H2G073050	C88_C01H2G073050	AT~ABRE	TACGTGTC	1325	1333		TTTTTTACTTTTGCAGTTTGCTCTTTTTTCTTGCTTTATTTTGTTTGTGTGCTATTTGCT
01H2G073050	C88_C01H2G073050	GCN4_motif	TGAGTCA	1829	1836	cis-regulatory element involved in endosperm expression	TTTGAAATTTTTATCTATTTCTTTCTAAAAACTTTTTTCATCATATTTCAGGTTTAAGAG
01H2G073050	C88_C01H2G073050	W box	TTGACC	677	683		ATCTTAATTGAAGACATGAGTTGAATTGCTGGTTCAACCTCGATGCGATTTGTGTTTAGT
01H2G073050	C88_C01H2G073050	STRE	AGGGG	293	298		GATAGTACTTTAGAGTTTAGAGTTAGTTTCATTGAAATTATTGATAGTATTGTGTTTTAA
01H2G073050	C88_C01H2G073050	MBS	CAACTG	220	226	MYB binding site involved in drought-inducibility	TGTTTTACTCGTGTTACTTTTCCTTGTATGAAATTTTTATTTTTTAACCATGCAAATATA
01H2G073050	C88_C01H2G073050	MBS	CAACTG	1863	1869	MYB binding site involved in drought-inducibility	ACTTTGATTATGTTATTAATTAGTTATGAAATAAGTTATAATCGAATAGCCAAATCGAAA
01H2G073050	C88_C01H2G073050	ABRE	ACGTG	1228	1233	cis-acting element involved in the abscisic acid responsiveness	AAAACCAAACCAAAAAGAGAAAAACCGAACCAAACCAATTTTTTTTTAGTTCGAATTGGG
01H2G073050	C88_C01H2G073050	ABRE	TACGTGTC	1325	1333	cis-acting element involved in the abscisic acid responsiveness	TTATACTTTTTCAAAACCGAAAAACCCAAACCGAATAACAAAAAACCGAATCGAAAAACC
01H2G073050	C88_C01H2G073050	ABRE	ACGTG	1327	1332	cis-acting element involved in the abscisic acid responsiveness	GAATGCACACCCCTAGTAGAACTACTACAAAAAAAGATAGAATAAATACTAAAATAAAAT
01H2G073050	C88_C01H2G073050	ABRE	ACGTG	1377	1382	cis-acting element involved in the abscisic acid responsiveness	TATTACCAAATCAAAACAAA
01H2G073050	C88_C01H2G073050	ERE	ATTTTAAA	1078	1086
01H2G073050	C88_C01H2G073050	circadian	CAAAGATATC	346	355	cis-acting regulatory element involved in circadian control	>C88_C04H2G068280.1
01H2G073050	C88_C01H2G073050	ABRE3a	TACGTG	1228	1234
01H2G073050	C88_C01H2G073050	ABRE3a	TACGTG	1327	1333		CACAGAATAGTCACTTTCTATTTGGTAGTTGTGACAGGGTAGGGGAATCGTAAGAACAAC
01H2G073050	C88_C01H2G073050	ABRE4	CACGTA	1228	1234		TAATTTCACTGACAGGAACCTCATTAAAACCTTTTAACATGGAAACAAACAGAAAGACAG
01H2G073050	C88_C01H2G073050	ABRE4	CACGTA	1327	1333		AGCAAGAAAGAAGCATGGCATGGACCCATGTTCAGCAGGGGACATTCATATTCACAAGGC
01H2G073050	C88_C01H2G073050	Box 4	ATTAAT	639	645	part of a conserved DNA module involved in light responsiveness	TACAGCTTCAATTGGTAGTTTTAGCTGCAACTAGTAGTTTGAAATACAGTTTTTAGAAAG
01H2G073050	C88_C01H2G073050	Box 4	ATTAAT	662	668	part of a conserved DNA module involved in light responsiveness	GCTTTTCAAATATGCATAATGGTAAGTTTTTGTATGAGCAATCTGCCAAAATATATGACT
01H2G073050	C88_C01H2G073050	Box 4	ATTAAT	700	706	part of a conserved DNA module involved in light responsiveness	TTTGAAGAGTACCTCAAATTTAGTTTTACCCAAAAATCTTTTCTAAAACATCTTTGATAT
01H2G073050	C88_C01H2G073050	Box 4	ATTAAT	816	822	part of a conserved DNA module involved in light responsiveness	ATCGTGATTACAATTTTAAAAACAGTGGATTACAAGTTAGAAAATCTACTACTCACGCAC
01H2G073050	C88_C01H2G073050	Box 4	ATTAAT	864	870	part of a conserved DNA module involved in light responsiveness	AGTGCCTATTCTTTCTAGTACACCTCTTCCTCAAACAAAACATTAAAGCCTCAATGATTG
01H2G073050	C88_C01H2G073050	Box 4	ATTAAT	1451	1457	part of a conserved DNA module involved in light responsiveness	CCTACACTTCCAACTTCTCATAACGATTAACACATTGAATGCCTAAAAGTTGCCTAAACT
01H2G073050	C88_C01H2G073050	AT~TATA-box	TATATA	16	22		TACCACTTCTCCATCTTTACCATAGGTTAGAATGAAATCAAATTGCTCGGATTTCCTATA
01H2G073050	C88_C01H2G073050	AT~TATA-box	TATATA	652	658		ACCTATCTCGTAGAATTCATCAATTTCTGTTAAATCCACAAGGGGAGCACAAAAAAGCAT
01H2G073050	C88_C01H2G073050	AT~TATA-box	TATATA	908	914		AAACTAATCCTCATTTCTAACCAGGTACAATTAATAAATCCACACAAATCGTCCTACTAA
01H2G073050	C88_C01H2G073050	AT~TATA-box	TATATAAA	1239	1247		CACAGTCAATTTATCCCAGCGCAAATCAAATCCACTCTGTACATTATATACAAACCCTAA
01H2G073050	C88_C01H2G073050	AT~TATA-box	TATATA	1241	1247		ATCCAAGTTCACAACTAATGCACAACCCACGAAAACCACAAAATTTCCTTAACAGATTTA
01H2G073050	C88_C01H2G073050	AT~TATA-box	TATATAAA	1349	1357		CATAGTATAGATCCCTGCTAGATTATATCAAGCAACAAGAGCGTAAACACATAAATTCAA
01H2G073050	C88_C01H2G073050	AT~TATA-box	TATATA	1351	1357		GTGCTCTTTGTTTCAACAAACCTTAATCGATTCGATCAAGGCTTCATTGCTGGCTCTATT
01H2G073050	C88_C01H2G073050	HD-Zip 3	GTAAT(G/C)ATTAC	1506	1515.5	protein binding site	CAGCGAATAGCCAGGTGGTGGGTATGGGAAGCACCGAGACATCCTCAATACACAGACAAA
01H2G073050	C88_C01H2G073050	TCA-element	CCATCTTTTT	1569	1578	cis-acting element involved in salicylic acid responsiveness	TCCCTTTTCGATTTCAGATCTGAGACTTCCCTCCCTTTCTTTACCAAAAATCAAAAACAA
01H2G073050	C88_C01H2G073050	CAAT-box	CAAT	64	68		ATCGCAAAAAAATACAACAGTTTGGTTCAGATTTCAAATCGATTTGGCACGATACAAATG
01H2G073050	C88_C01H2G073050	CAAT-box	CAAT	78	82		ATTACTTGTGATTGAATCACAAAATCAAAAATTTCTGGAAACCCTAGAATTAGGTTACGG
01H2G073050	C88_C01H2G073050	CAAT-box	CAAAT	102	107	common cis-acting element in promoter and enhancer regions	CGTCTCTCTCAGAATATTGAAAGAGGCGGTGATGAATATAAGGCCAGAAGGCACCACATA
01H2G073050	C88_C01H2G073050	CAAT-box	CAAAT	176	181	common cis-acting element in promoter and enhancer regions	ATGATGTATTTATAGGCGGATGGGTGGCCGACTTTGAACGCGTTGTTATTTTTACTTTAT
01H2G073050	C88_C01H2G073050	CAAT-box	TGCCAAC	297	304	common cis-acting element in promoter and enhancer regions	TGCCCTTTTGTTTTCCTTATAATTATGGTAATGTCCCTTTCCTTAGCAAACACGGGTAGT
01H2G073050	C88_C01H2G073050	CAAT-box	CAAT	303	307		ATCGCCGAAGGCCCATTACCAATTACAATTAGAAATATTTTATAATTTAAAGATATTACT
01H2G073050	C88_C01H2G073050	CAAT-box	CAAT	315	319		TGGCAAGTGATTTGAATTTATATTTGCAATTTTGAGATTAAGAGAATTAGAAGTTTATTG
01H2G073050	C88_C01H2G073050	CAAT-box	CAAT	393	397		CATTTTGTAAAACATTACATACATATAATCTAGGGAATATATTAAAATGTGAAAAATTAT
01H2G073050	C88_C01H2G073050	CAAT-box	CAAT	482	486		AATTATTGTGGTTCTTCTGCTTTTCTATTCCGGTTTTGTTGGACGTAGTAATCTAGTATT
01H2G073050	C88_C01H2G073050	CAAT-box	CAAT	565	569		TATTGCAGGAGGGGAGGTGGCACGTGAAATTAGTCAAGGTGTGCGAAAGCTGATCCAAAT
01H2G073050	C88_C01H2G073050	CAAT-box	CAAT	602	606		ATATAATTATGAAAAAGAATTATAATTATTGTAAGCTTAATCGATTTAATTTGATTTAGC
01H2G073050	C88_C01H2G073050	CAAT-box	CAAT	637	641		TCCAAAAAAAAAATAACTCAATATATTAAAATGTGTAACATATGTTTGGTATACAATCGA
01H2G073050	C88_C01H2G073050	CAAT-box	CAAT	680	684		TACATTGGTATATGCAACGAATTAAGTAAATATTAAAAAATCATATCAATATGAATTATG
01H2G073050	C88_C01H2G073050	CAAT-box	CAAT	704	708		ATTAGATGATTAAAATTCTTTTATCTTTAATAAAAGTAAATTTTGCTACGTGTGAATCTG
01H2G073050	C88_C01H2G073050	CAAT-box	CAAT	757	761		AATTAATTAGAATATACAAAAAGAACTTCCTTCCCCGGTTCCCTCCTTTTCCTTTCATTT
01H2G073050	C88_C01H2G073050	CAAT-box	CAAT	841	845		TTCCCTCCTTTTTTTTCATG
01H2G073050	C88_C01H2G073050	CAAT-box	CAAT	857	861
01H2G073050	C88_C01H2G073050	CAAT-box	CAAAT	889	894	common cis-acting element in promoter and enhancer regions	>C88_C04H3G074880.1
01H2G073050	C88_C01H2G073050	CAAT-box	CCAAT	913	918	common cis-acting element in promoter and enhancer regions
01H2G073050	C88_C01H2G073050	CAAT-box	CAAT	924	928		TGCTTTGGAGGATCTTGTCGAAAATTTCTATGCTTTGAAATCATCAAAGATGACTAAAGA
01H2G073050	C88_C01H2G073050	CAAT-box	CAAT	956	960		ATCAAATGAAAAGGCCCTCTTTGATGCACACCGATGTCTTGATGGTTTGAATCTGGCACA
01H2G073050	C88_C01H2G073050	CAAT-box	CAAAT	969	974	common cis-acting element in promoter and enhancer regions	TGAAAGTTGGATGGATCCATGGGAAAGCTTCAAACAACTCTGGCAGATGTGGAGAAAGAC
01H2G073050	C88_C01H2G073050	CAAT-box	CCAAT	1023	1028	common cis-acting element in promoter and enhancer regions	TTAGAACCCTTTGACCTCTAAGAAAAAGAAGATCCTTACACTGCTTAATAAATATTAAGA
01H2G073050	C88_C01H2G073050	CAAT-box	CAAT	1024	1028		GATTTTCACCATTACAGAGGGTGAAATTTATACCATTGAGGCAAATCATACGTTGTCTAA
01H2G073050	C88_C01H2G073050	CAAT-box	CAAAT	1044	1049	common cis-acting element in promoter and enhancer regions	TGATGAAGTGGAAAGACTAGCCAAACAAGAAGGGACGGTTGAGACAAGTCACCGAGAAAT
01H2G073050	C88_C01H2G073050	CAAT-box	CAAAT	1051	1056	common cis-acting element in promoter and enhancer regions	TATAAGCTTCAAACTCTTTCCATAGTTCGATTTTTGTTTTTTCTTAGGATTCGTTAATTC
01H2G073050	C88_C01H2G073050	CAAT-box	CAAAT	1089	1094	common cis-acting element in promoter and enhancer regions	GCTTATTTTGTTATAGTAATTTTTTTCTTGAAACAATAAAATGGTGACTTATATCTCAAT
01H2G073050	C88_C01H2G073050	CAAT-box	CAAT	1128	1132		ATGAATCTTCTCATCTTGAATTTTGAATTTTGAATTTTGATTGTTTGTTTCATTTATGTA
01H2G073050	C88_C01H2G073050	CAAT-box	CAAT	1130	1134		GCAACAAGCCCCCTTTTTTGTTATTGGATAGAGGACTTCAAAAGCTAGAATCTATGTAAA
01H2G073050	C88_C01H2G073050	CAAT-box	CAAT	1153	1157		AATCGCAGCCAAAGGTTAACTTTTCAGTTTTGCACATCCATAGAAGAAAATTCATCAATC
01H2G073050	C88_C01H2G073050	CAAT-box	CAAAT	1246	1251	common cis-acting element in promoter and enhancer regions	GGAGTAGAAGCGTCGAAATAATGAGATTTTTTTTTTGTTGGAAGGATAACTTTGAAAACT
01H2G073050	C88_C01H2G073050	CAAT-box	CAAT	1345	1349		TCTATCCATATGAAAATCACGTCCATAGGCTTTATGGATTAGTACAGATTTGTCATTGAA
01H2G073050	C88_C01H2G073050	CAAT-box	CAAAT	1415	1420	common cis-acting element in promoter and enhancer regions	GTCAGCTCAAAATCTGGCTTTCTTGACTCTTCAGCTTTTTTCAGCTTTGTGCACATATGG
01H2G073050	C88_C01H2G073050	CAAT-box	CCAAT	1465	1470	common cis-acting element in promoter and enhancer regions	AAGAAAATTCGTAACTTGGAGTAGGGGCTTCTTTTTTTTGTTGGAAAGATAACTTCAAGA
01H2G073050	C88_C01H2G073050	CAAT-box	CAAT	1466	1470		TATTAAATCTGTATAAAAATCATGTCCATAGGTTTTACGGATTAGTACAAATTTGTCTTC
01H2G073050	C88_C01H2G073050	CAAT-box	CCAAT	1535	1540	common cis-acting element in promoter and enhancer regions	AAAGTCGGTTCAAAATCTAGCATGCTTGACTCTTCAGCTTTCTTTAGCTTTGTGCACATG
01H2G073050	C88_C01H2G073050	CAAT-box	CAAT	1752	1756		TGGAAGAAAATTCATGACTTAGAGTAGGAGCGCCGAAATAATGATCTTCTTTTTTTTTTT
01H2G073050	C88_C01H2G073050	CAAT-box	CAAT	1813	1817		TTTTTTTGTTAGAAAGATAAATTCAGGATCTTCAATATATATAAAAATCACGTTCATAGG
01H2G073050	C88_C01H2G073050	CAAT-box	CAAT	1839	1843		CCTTACAGATTAATACAGATTTTTCTTTGAAGTCAGCTCAAAATCTGGCATGCTTGACTC
01H2G073050	C88_C01H2G073050	CAAT-box	CAAT	1849	1853		TTTCAGCTTTCTTCATCTTTGCGCACATGTGGAAGAAAATTCATATCTTGGAGTAGGGGC
01H2G073050	C88_C01H2G073050	CAAT-box	CAAAT	1876	1881	common cis-acting element in promoter and enhancer regions	ACTGAAATAATGTGTTTCTATTTTTGTTGGAAAGATAACTTTGAGATCTTCAATCTGTAT
01H2G073050	C88_C01H2G073050	TATC-box	TATCCCA	1545	1552	cis-acting element involved in gibberellin-responsiveness	AAATATCACATCCATAGGCTTTACGAATTAGTACAGATTTGTCTTTGAACTCAGCTCAAA
01H2G073050	C88_C01H2G073050	TCA	TCATCTTCAT	1211	1220		ATTTGTCACGCTCAATTTTTATTTTATTTTTTCAGCTTTGCATGTCTATGAGAGAAAATT
01H2G073050	C88_C01H2G073050	Unnamed__1	GAATTTAATTAA	857	868	60K protein binding site	TATAACTCTGAATAGAAGCGCCAAACTTATGAGCTTCTTTTTCCATTGGAAAGATAACTT
01H2G073050	C88_C01H2G073050	G-box	TACGTG	1228	1234	cis-acting regulatory element involved in light responsiveness	CTAGATCTTCGATCCTTATAAAATCATGGTAATGGGCTTTATGAATTGGTACAGTTTTTC
01H2G073050	C88_C01H2G073050	G-box	TACGTG	1327	1333	cis-acting regulatory element involved in light responsiveness	CTTTGAAGTTGCCTAAAAATCTGTCAGACTCAACTTTTGAGCTTTTTGGCCTCTCTCTCC
01H2G073050	C88_C01H2G073050	G-box	CACGTC	1377	1383	cis-acting regulatory element involved in light responsiveness	GAAAAATAATTCTTTTTTACCTTGAGCTTGGAGCTTTAGATTCATTGCCTACTCTCTCTA
01H2G073050	C88_C01H2G073050	TATA	TATAAAAT	1312	1320		GCAGAAATAAGCTTTCAAATGTTACAAGAGATCTTAATTTGATTTTTTAATTTTTTTATG
01H2G073050	C88_C01H2G073050	TATA	TATAAAAT	1347	1355		ATTTTAATTTGGAATGGAATAGCACAATTTTTGTTGGTCCCACTTAATCTTAAAGATAGT
01H2G073050	C88_C01H2G073050	TATA	TATAAAAT	1519	1527		ATTCTAATACATTTATGAGGAGACAGAAAAGTGAGTCTATTTTTTAATATGACTATTTTT
01H2G073050	C88_C01H2G073050	TATA-box	ATATAT	15	21	core promoter element around -30 of transcription start	TGAAAGGACAATTTAGTAAATATTTTAAAATCTTTATTTATTTCTTAAATTTTGTGACCA
01H2G073050	C88_C01H2G073050	TATA-box	TATATA	16	22	core promoter element around -30 of transcription start	ATCAAATATTGCCACATAAAATGAAATGAAGAGAGTACTAAAATTTAAGTAACAATTGAA
01H2G073050	C88_C01H2G073050	TATA-box	TATA	18	22	core promoter element around -30 of transcription start	ACAAACATTACATCGGCTAA
01H2G073050	C88_C01H2G073050	TATA-box	ccTATAAAaa	145	154	core promoter element around -30 of transcription start
01H2G073050	C88_C01H2G073050	TATA-box	TATAA	417	422	core promoter element around -30 of transcription start	>C88_C04H3G098840.1
01H2G073050	C88_C01H2G073050	TATA-box	TATA	418	422	core promoter element around -30 of transcription start
01H2G073050	C88_C01H2G073050	TATA-box	TATA	551	555	core promoter element around -30 of transcription start	TTCAGCAGGGGACATTCATATTCACAAGGCTACAGCTTCAATTGGTAGTTTTAGCTGCAA
01H2G073050	C88_C01H2G073050	TATA-box	TATTTAAA	568	576	core promoter element around -30 of transcription start	CTAGTAGTTTGAAATACAGTTTTTAGAAAGGCTTTTCAAATATGCATAATGGTAAGTTTT
01H2G073050	C88_C01H2G073050	TATA-box	ccTATAAAaa	576	585	core promoter element around -30 of transcription start	TGTATGAGCAATCTGCCAAAATATATGACTTTTGAAGAGTACCTCAAATTTAGTTTTACC
01H2G073050	C88_C01H2G073050	TATA-box	TATAA	577	582	core promoter element around -30 of transcription start	CAAAAATCTTTTCTAAAACACCTTTGATATATCGTGATTACAATTTTAAAAACAGTGGAT
01H2G073050	C88_C01H2G073050	TATA-box	TATA	578	582	core promoter element around -30 of transcription start	TACAAGTTAGAAAATCTACTACTCACGCACAGTGCCTATTCTTTCTAGTACACCTCTTCC
01H2G073050	C88_C01H2G073050	TATA-box	ATATAT	587	593	core promoter element around -30 of transcription start	TCAAACAAAACATTAAAGCCTCAATGATTGCCTACACTTCCAACTTCTCATAACGATTAA
01H2G073050	C88_C01H2G073050	TATA-box	TATA	588	592	core promoter element around -30 of transcription start	CACATTGAATGCCTAAAAGTTGCCTAAACTTACCACTTCTCCATCTTTACCATAGGTTAG
01H2G073050	C88_C01H2G073050	TATA-box	taTATAAAtc	605	614	core promoter element around -30 of transcription start	AATGAAATCAAATTGCTCGGATTTCCTATAACCTATCTCGTAGAATTCATCAATTTCTGT
01H2G073050	C88_C01H2G073050	TATA-box	ATATAA	606	612	core promoter element around -30 of transcription start	TAAATCCACAAGGGGAGCACAAAAAAGCATAAACTAATCCTCATTTCTAACCAGGTACAA
01H2G073050	C88_C01H2G073050	TATA-box	TATA	607	611	core promoter element around -30 of transcription start	TTAATAAATCCACACAAATCGTCCTACTAACACAGTCAATTTATCCCAGCGCAAATCAAA
01H2G073050	C88_C01H2G073050	TATA-box	ATATAT	646	652	core promoter element around -30 of transcription start	TCCACTCTGTACATTATATACAAACCCTAAATCCAAGTTCACAACTAATGCACAACCCAC
01H2G073050	C88_C01H2G073050	TATA-box	TATA	647	651	core promoter element around -30 of transcription start	GAAAACCACAAAATTTCCTTAACAGATTTACATAGTATAGATCCCTGCTAGATTATATCA
01H2G073050	C88_C01H2G073050	TATA-box	ATTATA	650	656	core promoter element around -30 of transcription start	AGCAACAAGAGCGTAAACACATAAATTCAAGTGCTCTTTGTTTCAACAAACCTTAATCGA
01H2G073050	C88_C01H2G073050	TATA-box	TATATAA	651	658	core promoter element around -30 of transcription start	TTCGATCAAGGCTTCATTGCTGGCTCTATTCAGCGAATAGCCAGGTGGTGGGTATGGGAA
01H2G073050	C88_C01H2G073050	TATA-box	TATATA	652	658	core promoter element around -30 of transcription start	GCACCGAGACATCCTCAATACACAGACAAATCCCTTTTCGATTTCAGATCTGAGACTTCC
01H2G073050	C88_C01H2G073050	TATA-box	ATATAA	653	659	core promoter element around -30 of transcription start	CTCCCTTTCTTTACCAAAAGTCAAAAACAAATCGCAAAAAAATACAACAGTTTGGTTCAG
01H2G073050	C88_C01H2G073050	TATA-box	TATA	654	658	core promoter element around -30 of transcription start	ATTTCAAATCGATTTGGCACGATACAAATGATTACTTGTGATTGAATCACAAAATCAAAA
01H2G073050	C88_C01H2G073050	TATA-box	TATAAATA	772	780	core promoter element around -30 of transcription start	ATTTCTGGAAACCCTAGAATTAGGTTACGGCGTCTCTCTCAGAATATTGAAAGAGGCGGT
01H2G073050	C88_C01H2G073050	TATA-box	TATAAAT	773	780	core promoter element around -30 of transcription start	GATTAATATAAGGCCAGAAGGCACCACATAATGATGTATTTATAGGCGGATGGGTGGCCG
01H2G073050	C88_C01H2G073050	TATA-box	TATAAA	774	780	core promoter element around -30 of transcription start	ACTTTGAACGCGTTGTTATTTTTACCTTATTGCCCTTTTGTTTTCCTTATAATTATGGTA
01H2G073050	C88_C01H2G073050	TATA-box	TATAA	775	780	core promoter element around -30 of transcription start	ATGTCCCTTTCCTTAGCAAACACGGGTAGTATCGCCGAAGGCCCATTACCAATTACAATT
01H2G073050	C88_C01H2G073050	TATA-box	TATA	776	780	core promoter element around -30 of transcription start	AGAAATATTTTATAATTTAAAGATATTACTTGGCAAGTGATTTGAATTTATATTTGCAAT
01H2G073050	C88_C01H2G073050	TATA-box	ATATAA	825	831	core promoter element around -30 of transcription start	TTTGAGATTAAGAGAATTAGAAGTTTATTGCATTTTGTAAAACATTACATACATATAATC
01H2G073050	C88_C01H2G073050	TATA-box	TATA	826	830	core promoter element around -30 of transcription start	TAGGGAATATATTAAAATGTGAAAAATTATAATTATTGTGGTTCTTCTGCTTTTCTATTC
01H2G073050	C88_C01H2G073050	TATA-box	ATATAT	907	913	core promoter element around -30 of transcription start	CGGTTTTGTTGGACGTAGTAATCTAGTATTTATTGCAGGAGGGGAGGTGGCACGTGAAAT
01H2G073050	C88_C01H2G073050	TATA-box	TATATA	908	914	core promoter element around -30 of transcription start	TAGTCAAGGTGTGCGAAAGCCGATCCAGATATATAATTATGAAAAAGAATTATAATTATT
01H2G073050	C88_C01H2G073050	TATA-box	ATATAT	909	915	core promoter element around -30 of transcription start	GTAAGCTTAATCAATTTAATTTGATTTAGCTCCAAAAAAAAAAAACTCAATATATTAAAA
01H2G073050	C88_C01H2G073050	TATA-box	TATA	910	914	core promoter element around -30 of transcription start	TGTGTAACATATGTTTGGTATACAATCGATACATTGGTATATGCAACGAATTAAGTAAAT
01H2G073050	C88_C01H2G073050	TATA-box	ATATAA	942	948	core promoter element around -30 of transcription start	ATTAAAAAATCATATCAATATGAATTATGATTAGATGATTAAAATTCTTTTATCTTTAAC
01H2G073050	C88_C01H2G073050	TATA-box	TATA	943	947	core promoter element around -30 of transcription start	AAAAGTAAATTTTGCTACGTGTGAATCTGAATTAATTAAACTTTAACGTGACAATTGAAT
01H2G073050	C88_C01H2G073050	TATA-box	ATATAA	947	953	core promoter element around -30 of transcription start	AATAGTAGTAATAAAATATACAAAAAGAACTTCCTTCCCCGGTTCCCTCCTTTTCCTTTC
01H2G073050	C88_C01H2G073050	TATA-box	TATA	948	952	core promoter element around -30 of transcription start	ATTTTTCCCTCCTTTTTTTTCATGGGATGATTAGTTGTCCAGCAAGTTGGGCCGAGATTT
01H2G073050	C88_C01H2G073050	TATA-box	TATTTAAA	1076	1084	core promoter element around -30 of transcription start	TTCCCGAACCGACGGCTATGGGGCCCAATTTAAACTGCTGACGTGGCAAACTTTGAAACC
01H2G073050	C88_C01H2G073050	TATA-box	TATAAAA	1206	1213	core promoter element around -30 of transcription start	CTCACTAAACCCAAAATTGA
01H2G073050	C88_C01H2G073050	TATA-box	TATAAA	1207	1213	core promoter element around -30 of transcription start
01H2G073050	C88_C01H2G073050	TATA-box	TATAA	1208	1213	core promoter element around -30 of transcription start	>C88_C04H3G088240.1
01H2G073050	C88_C01H2G073050	TATA-box	TATA	1209	1213	core promoter element around -30 of transcription start
01H2G073050	C88_C01H2G073050	TATA-box	taTATAAAtc	1237	1246	core promoter element around -30 of transcription start	AGGCTTATGATATAATTTCGAGAAAAATTCTTAGAGATGTGTGAATGTTAGAAGTGTTTC
01H2G073050	C88_C01H2G073050	TATA-box	TATAAAT	1238	1245	core promoter element around -30 of transcription start	TATCGAACTTATATTAGAGCGATAAAGAACATATATGATGGAGTTAAGACTCAATTAGAA
01H2G073050	C88_C01H2G073050	TATA-box	TATAAA	1239	1245	core promoter element around -30 of transcription start	TGGTAGGAGGAAACTCAAAGCACTTCTTAATTGAGATGGGGTTGCACCATGGAATATGGA
01H2G073050	C88_C01H2G073050	TATA-box	TATATAA	1240	1247	core promoter element around -30 of transcription start	TCAGTTCTTAGCCCTTTCCTATTTGCTTTGGTGATTGATGGATTGATGTAGTATATTCAA
01H2G073050	C88_C01H2G073050	TATA-box	TATATA	1241	1247	core promoter element around -30 of transcription start	GATAAGGTGTCATGGTGTTTGGTGTTTGTGGATGATAAAGTACTGATTGATGAAACACGC
01H2G073050	C88_C01H2G073050	TATA-box	ATATAT	1242	1248	core promoter element around -30 of transcription start	AATGGAGTTAATACTAGGTTGAAGGTGTGGAGACAAATTGTGGAGTTTAAAGGGTTATGG
01H2G073050	C88_C01H2G073050	TATA-box	TATA	1243	1247	core promoter element around -30 of transcription start	TTGAGTAGGACAAAAATATTTGGAGTGCAAATTCAGTAATGCAATGCACAAAGTAGGCGT
01H2G073050	C88_C01H2G073050	TATA-box	TACAAAA	1251	1258	core promoter element around -30 of transcription start	GAAAGTGAGGCTTGACACATAAGTTATTCTCAAGAGAGATAGTTTCAAGTATGTTTGGTC
01H2G073050	C88_C01H2G073050	TATA-box	taTATAAAtc	1284	1293	core promoter element around -30 of transcription start	TGTAATCCAGGAAAGTGAGGACATCAAAGATGATGTCAAGGTTTGCCTCCTGCGTCTTGT
01H2G073050	C88_C01H2G073050	TATA-box	TACAAAA	1306	1313	core promoter element around -30 of transcription start	GTGATAAAAAGGTACCAGTTAAACTTAAACATAAGTTCTACAAAGTGGTGATTAAATCAA
01H2G073050	C88_C01H2G073050	TATA-box	TATAAAA	1313	1320	core promoter element around -30 of transcription start	CTTTATTGTATGAGGCGCAATACTGGTTAGTCAAGAACTTTCATGTTCCGAAGATGCAAT
01H2G073050	C88_C01H2G073050	TATA-box	TATAAA	1314	1320	core promoter element around -30 of transcription start	AGTAGAAATGAAGATGTTGAAATAGATGTGCAGACATACTAGAAGCGATAAAATTAGGAA
01H2G073050	C88_C01H2G073050	TATA-box	TATAA	1315	1320	core promoter element around -30 of transcription start	TGAGGATATACAGGACAAGGTGGGTGACATCCGTGGTGATAAGATGTAGAGGCGTATCCA
01H2G073050	C88_C01H2G073050	TATA-box	TATA	1316	1320	core promoter element around -30 of transcription start	GGAGGGGGTCATCGGGTTCACGTGAACCCATGCTCCCCTCTTGAAATCATATATAGAAGT
01H2G073050	C88_C01H2G073050	TATA-box	TATAAAA	1348	1355	core promoter element around -30 of transcription start	GTTATATTTTTTAAAAAATATTTAAATATAGATATGTTAACCCACACTTGAAGTATCATA
01H2G073050	C88_C01H2G073050	TATA-box	TATAAA	1349	1355	core promoter element around -30 of transcription start	GTGTGCGATTATGATTGGGTGCACCTCTCTAAGTGAGGTTATAAACTTGAATCTTTTATT
01H2G073050	C88_C01H2G073050	TATA-box	TATATAA	1350	1357	core promoter element around -30 of transcription start	TATCTCGTTTTATTTTCCTTTCTAAATTTGGGTAACGCCTCTCTAAGTGGTTTGGATAGG
01H2G073050	C88_C01H2G073050	TATA-box	TATATA	1351	1357	core promoter element around -30 of transcription start	TAAAAATAACTTTGGACCTATAATTTTAAAATTTCAATTATTTTTAGTGATAAGAATCTA
01H2G073050	C88_C01H2G073050	TATA-box	ATATAA	1352	1358	core promoter element around -30 of transcription start	AATGTTAAACCGATCAAATTTATATCTTAGATCCACCTTTTTGTAATAGTGCACCCATCA
01H2G073050	C88_C01H2G073050	TATA-box	TATA	1353	1357	core promoter element around -30 of transcription start	TCTCAAAATTTTGGATACGCCTCTGAATTAAGATGGGGGAAGTGAGGTTGATATGGTTTT
01H2G073050	C88_C01H2G073050	TATA-box	TATAA	1401	1406	core promoter element around -30 of transcription start	GGACATGTGAGGAGGAGATGCGCTAGTAAAAAGGTGTGAATGGTTGGATATATTGGGTAC
01H2G073050	C88_C01H2G073050	TATA-box	TATA	1402	1406	core promoter element around -30 of transcription start	GAGGACAGGTAGTGATAGGCCAAAAACGTAATAGGGAGCGGTGACTAGACAAAATATAAC
01H2G073050	C88_C01H2G073050	TATA-box	ATTATA	1517	1523	core promoter element around -30 of transcription start	GCAACTTCAGATTACCGAGGACATGATCTTGAATAAGAGGATGTGGACATTGTGTATTAA
01H2G073050	C88_C01H2G073050	TATA-box	TATAA	1518	1523	core promoter element around -30 of transcription start	GGTGGAAGGTTAGTAGGTTAGGAGTGTTGTCTTACTTTTCGAAGGATTTAGCTTGATTCT
01H2G073050	C88_C01H2G073050	TATA-box	TATA	1519	1523	core promoter element around -30 of transcription start	TATAATGTCTTGCTTTTGTAATTTCTATGATCATTTGTTGTTGTTGTGTTGGGGTTACCA
01H2G073050	C88_C01H2G073050	TATA-box	taTATAAAtc	1606	1615	core promoter element around -30 of transcription start	CACTATCCTATAGTTATTACTATTTTCTTATTAATTCCTTTGTTTTCTTCATTGTCTTTT
01H2G073050	C88_C01H2G073050	TATA-box	TATA	1692	1696	core promoter element around -30 of transcription start	TACCTTTTTTTCATCTCCACTTTGATATGCAGTATTCAATCCAATGGTAGTCCTTCAGAA
01H2G073050	C88_C01H2G073050	TATA-box	TATAAAT	1712	1719	core promoter element around -30 of transcription start	GTAACATCTTTACCTCTACTAAGTAAGGATAAAATTTGCGTACACTATCTTTCTCAAATT
01H2G073050	C88_C01H2G073050	TATA-box	TATAAA	1713	1719	core promoter element around -30 of transcription start	TTACTAAATATATATTTGATGAAACGTTTTCCCACAAAAATTATAAAAACACACTAAAAA
01H2G073050	C88_C01H2G073050	TATA-box	TATAA	1714	1719	core promoter element around -30 of transcription start	TATATCAGTATGTTTGAACAGTTCTTACATATCATCTCATAATCTATCGTATTATATTAT
01H2G073050	C88_C01H2G073050	TATA-box	TATA	1715	1719	core promoter element around -30 of transcription start	ATTATATAAATGAATATATTGTTTTCTCTCAATTCATAATTCATAATTCATACAATACAC
01H2G073050	C88_C01H2G073050	TATA-box	TATA	1721	1725	core promoter element around -30 of transcription start	CATGTTATGATAGACAAATGTCAAAAATAAATAATTTTGACTAAATGAATTTGTTTTAAT
01H2G073050	C88_C01H2G073050	TATA-box	TATACA	1799	1805	core promoter element around -30 of transcription start	GAATTAAGTAATAAGGAATTATTAGTCGCTTTCCTATTTCCATGAAAGCCAAGTAAAAGG
01H2G073050	C88_C01H2G073050	TATA-box	TATA	1801	1805	core promoter element around -30 of transcription start	CAATTAGAAAACTGCTTTTC
01H2G074250	C88_C01H2G074250	MYB-like sequence	TAACCA	1086	1092
01H2G074250	C88_C01H2G074250	MYB-like sequence	TAACCA	1399	1405		>C88_C04H4G119600.1
[truncated: 62,183 more rows]
