# Supplementary material for: Genome-Wide Identification and Drought-Responsive Functional Analysis of the GST Gene Family in Potato (Solanum tuberosum L.)
Source: Antioxidants (Basel). 2025 Feb 19;14(2):239. doi: 10.3390/antiox14020239 (PMC11852095; doi:10.3390/antiox14020239)
Supplement: Supplementary file 1 [file antioxidants-14-00239-s001.zip › Table S4 Covariant gene pairs.xlsx]

## Sheet: Sheet1
Orthologous relationships of WRKY genes between C88 and other five plant species
Solanum tuberosum C88 VS Arabidopsis thaliana			Solanum tuberosum C88 VS Capsicum annuum			Solanum tuberosum C88 VS Solanum lycopersicum			Solanum tuberosum C88 VS Solanum tuberosum L.
10H2G031510	AT1G78380.1		10H1G002920	PHT69655		10H1G021660	Solyc10g084960.2.1		10H1G021660	PGSC0003DMT400028619
10H2G053050	AT5G02790.1		10H1G002940	PHT69657		10H1G002920	Solyc10g007620.2.1		10H1G022520	PGSC0003DMT400028714
10H3G060960	AT1G78380.1		10H1G022520	PHT70931		10H1G002940	Solyc10g007640.3.1		10H1G002920	PGSC0003DMT400092412
10H3G080560	AT5G02790.1		10H1G021660	PHT70825		10H2G053810	Solyc10g084960.2.1		10H1G002940	PGSC0003DMT400054729
10H4G089800	AT1G78380.1		10H2G031490	PHT69655		10H2G031490	Solyc10g007620.2.1		10H2G053050	PGSC0003DMT400028714
10H4G109160	AT5G02790.1		10H2G031510	PHT69657		10H2G031510	Solyc10g007640.3.1		10H2G053810	PGSC0003DMT400028619
01H3G131690	AT2G02390.1		10H2G053050	PHT70931		10H3G079800	Solyc10g084960.2.1		10H2G031490	PGSC0003DMT400092412
02H3G076190	AT4G19880.1		10H2G053810	PHT70825		10H3G060940	Solyc10g007620.2.1		10H2G031510	PGSC0003DMT400054729
03H1G027950	AT1G74590.1		10H3G080560	PHT70931		10H3G060960	Solyc10g007640.3.1		10H3G079800	PGSC0003DMT400028619
03H2G062800	AT1G74590.1		10H3G060940	PHT69655		10H4G089780	Solyc10g007620.2.1		10H3G080560	PGSC0003DMT400028714
03H3G098020	AT1G74590.1		10H3G060960	PHT69657		10H4G089800	Solyc10g007640.3.1		10H3G060940	PGSC0003DMT400092412
03H4G132600	AT1G74590.1		10H3G079800	PHT70825		10H4G108430	Solyc10g084960.2.1		10H3G060960	PGSC0003DMT400054729
05H2G033600	AT1G27130.1		10H4G089780	PHT69655		11H1G003160	Solyc11g011250.2.1		10H4G089780	PGSC0003DMT400092412
05H4G086010	AT1G59700.1		10H4G089800	PHT69657		11H2G028340	Solyc11g011250.2.1		10H4G089800	PGSC0003DMT400054729
05H4G086010	AT1G27130.1		10H4G108430	PHT70825		11H3G053090	Solyc11g011250.2.1		10H4G108430	PGSC0003DMT400028619
06H1G000580	AT2G47730.1		10H4G109160	PHT70931		11H4G077900	Solyc11g011250.2.1		10H4G109160	PGSC0003DMT400028714
07H1G021070	AT1G17170.1		12H1G002820	PHT66736		11H4G088070	Solyc11g028100.2.1		01H1G025120	PGSC0003DMT400064983
07H4G101590	AT1G17170.1		12H1G004750	PHT66587		12H1G027580	Solyc12g011300.2.1		01H1G026210	PGSC0003DMT400004541
09H1G007010	AT5G02790.1		12H1G027580	PHT72929		12H1G027590	Solyc12g011310.2.1		11H1G013140	PGSC0003DMT400065617
09H2G036600	AT5G02790.1		12H1G027590	PHT72921		12H1G002820	Solyc12g097080.2.1		11H1G003160	PGSC0003DMT400040588
09H3G067400	AT5G02790.1		12H2G036350	PHT66205		12H1G004750	Solyc12g094430.1.1		11H2G028340	PGSC0003DMT400040588
09H4G090320	AT3G09270.1		12H2G033170	PHT66587		12H2G031360	Solyc12g097080.2.1		11H3G053090	PGSC0003DMT400040588
09H4G095550	AT5G02790.1		12H2G055930	PHT72929		12H2G033170	Solyc12g094430.1.1		11H4G077900	PGSC0003DMT400040588
			12H2G055950	PHT72921		12H2G036350	Solyc12g056250.2.1		11H4G088070	PGSC0003DMT400065617
Solanum tuberosum C88 VS Oryza sativa			12H3G059750	PHT66736		12H2G055930	Solyc12g011300.2.1		01H2G083090	PGSC0003DMT400063686
10H2G053050	Os03t0283200		12H3G061640	PHT66587		12H2G055950	Solyc12g011310.2.1		01H2G085180	PGSC0003DMT400047047
10H3G080560	Os03t0283200		12H3G084350	PHT72921		12H3G084350	Solyc12g011310.2.1		01H2G073050	PGSC0003DMT400064983
10H4G109160	Os03t0283200		12H4G089870	PHT66587		12H3G059750	Solyc12g097080.2.1		01H2G074270	PGSC0003DMT400004541
12H4G089870	Os03t0135300		12H4G113010	PHT72929		12H3G061640	Solyc12g094430.1.1		01H2G076770	PGSC0003DMT400033232
05H1G024860	Os05t0116100		12H4G113020	PHT72921		12H4G088010	Solyc12g097080.2.1		12H1G002820	PGSC0003DMT400022251
05H3G077460	Os05t0116100		01H1G026210	PHT95176		12H4G089870	Solyc12g094430.1.1		12H1G004750	PGSC0003DMT400075626
05H4G103270	Os05t0116100		01H2G076770	PHT93583		12H4G113010	Solyc12g011300.2.1		12H1G027580	PGSC0003DMT400020286
07H2G048020	Os07t0152700		01H2G074270	PHT95176		12H4G113020	Solyc12g011310.2.1		12H1G027590	PGSC0003DMT400020098
			01H3G120570	PHT95181		01H1G025120	Solyc01g086680.3.1		12H1G017470	PGSC0003DMT400040670
			01H3G120640	PHT95176		01H1G026210	Solyc01g081250.3.1		12H1G016410	PGSC0003DMT400051375
			01H3G123350	PHT93583		01H2G076770	Solyc01g091330.3.1		12H2G031360	PGSC0003DMT400022251
			01H4G170640	PHT93583		01H2G083090	Solyc01g099590.3.1		12H2G033170	PGSC0003DMT400075626
			01H4G167400	PHT95181		01H2G085180	Solyc01g102660.3.1		12H2G036350	PGSC0003DMT400012770
			01H4G167450	PHT95176		01H2G073050	Solyc01g086680.3.1		12H2G055930	PGSC0003DMT400020286
			02H1G019550	PHT90838		01H2G074270	Solyc01g081250.3.1		12H2G055950	PGSC0003DMT400020098
			02H1G019630	PHT90848		01H3G129800	Solyc01g099590.3.1		12H2G045900	PGSC0003DMT400051375
			02H1G011230	PHT89791		01H3G131690	Solyc01g102660.3.1		12H2G044840	PGSC0003DMT400040670
			02H2G052140	PHT90838		01H3G119570	Solyc01g086680.3.1		12H3G084350	PGSC0003DMT400020098
			02H2G052240	PHT90848		01H3G120570	Solyc01g081310.3.1		12H3G059750	PGSC0003DMT400022251
			02H2G043680	PHT89791		01H3G120640	Solyc01g081250.3.1		12H3G061640	PGSC0003DMT400075626
			02H3G084650	PHT90838		01H3G123350	Solyc01g091330.3.1		12H3G074470	PGSC0003DMT400040670
			02H3G084750	PHT90848		01H4G167400	Solyc01g081310.3.1		12H3G073450	PGSC0003DMT400051375
			02H3G076190	PHT89791		01H4G167450	Solyc01g081250.3.1		12H4G113010	PGSC0003DMT400020286
			02H4G117060	PHT90838		01H4G167850	Solyc01g081310.3.1		12H4G113020	PGSC0003DMT400020098
			02H4G108590	PHT89791		01H4G170650	Solyc01g091330.3.1		12H4G088010	PGSC0003DMT400022251
			03H1G027940	PHT88364		02H1G019550	Solyc02g081240.1.1		12H4G089870	PGSC0003DMT400075626
			03H1G027950	PHT88365		02H1G019630	Solyc02g081340.3.1		12H4G101610	PGSC0003DMT400040670
			03H2G062790	PHT88364		02H1G011230	Solyc02g068900.3.1		12H4G102680	PGSC0003DMT400051375
			03H2G062800	PHT88365		02H2G043680	Solyc02g068900.3.1		01H3G131690	PGSC0003DMT400047047
			03H3G098010	PHT88364		02H2G052140	Solyc02g081240.1.1		01H3G129800	PGSC0003DMT400063686
			03H3G098020	PHT88365		02H2G052240	Solyc02g081340.3.1		01H3G119570	PGSC0003DMT400064983
			03H4G132590	PHT88364		02H3G076190	Solyc02g068900.3.1		01H3G120570	PGSC0003DMT400004531
			03H4G132600	PHT88365		02H3G084650	Solyc02g081240.1.1		01H3G120640	PGSC0003DMT400004541
			04H1G031780	PHT84972		02H3G084750	Solyc02g081340.3.1		01H3G123350	PGSC0003DMT400033232
			04H2G068280	PHT84972		02H4G108590	Solyc02g068900.3.1		01H3G123360	PGSC0003DMT400033234
			04H2G039320	PHT80963		02H4G117060	Solyc02g081240.1.1		01H4G167400	PGSC0003DMT400004531
			04H3G098840	PHT84972		03H1G027940	Solyc03g116120.2.1		01H4G167450	PGSC0003DMT400004541
			04H4G131300	PHT84972		03H1G027950	Solyc03g116130.2.1		01H4G167850	PGSC0003DMT400004531
			04H4G105550	PHT80963		03H2G062790	Solyc03g116120.2.1		01H4G170640	PGSC0003DMT400033232
			05H1G006990	PHT67957		03H2G062800	Solyc03g116130.2.1		02H1G019550	PGSC0003DMT400094585
			05H1G007000	PHT67929		03H3G098010	Solyc03g116120.2.1		02H1G019630	PGSC0003DMT400043105
			05H1G007000	PHT67962		03H3G098020	Solyc03g116130.2.1		02H1G011230	PGSC0003DMT400026743
			05H1G007010	PHT67959		03H4G132590	Solyc03g116120.2.1		02H2G043680	PGSC0003DMT400026743
			06H1G032850	PHT80414		03H4G132600	Solyc03g116130.2.1		02H2G052140	PGSC0003DMT400094585
			06H1G024310	PHT79537		04H1G031780	Solyc04g081740.3.1		02H2G052240	PGSC0003DMT400043105
			06H2G056820	PHT79537		04H1G019600	Solyc04g057890.3.1		02H3G076190	PGSC0003DMT400026743
			06H2G065630	PHT80414		04H1G004850	Solyc04g009530.3.1		02H3G084650	PGSC0003DMT400094585
			06H3G098900	PHT80414		04H2G039320	Solyc04g009530.3.1		02H3G084750	PGSC0003DMT400043105
			06H3G090230	PHT79537		04H2G068280	Solyc04g081740.3.1		02H4G108590	PGSC0003DMT400026743
			06H4G122200	PHT79537		04H2G055890	Solyc04g057890.3.1		02H4G117060	PGSC0003DMT400094585
			06H4G131120	PHT80414		04H3G074880	Solyc04g009530.3.1		03H1G027950	PGSC0003DMT400050289
			07H1G021040	PHT76957		04H3G098840	Solyc04g081740.3.1		03H2G062800	PGSC0003DMT400050289
			07H1G021070	PHT76946		04H3G088240	Solyc04g057890.3.1		03H3G098020	PGSC0003DMT400050289
			07H1G021080	PHT76945		04H4G105550	Solyc04g009530.3.1		03H4G132600	PGSC0003DMT400050289
			07H2G048000	PHT76957		04H4G131300	Solyc04g081740.3.1		04H1G031780	PGSC0003DMT400025561
			07H2G048010	PHT76954		04H4G119600	Solyc04g057890.3.1		04H1G019600	PGSC0003DMT400065150
			07H2G048040	PHT76946		05H1G024860	Solyc05g054760.3.1		04H1G004850	PGSC0003DMT400082421
			07H2G048050	PHT76945		05H1G007000	Solyc05g006730.3.1		04H2G055890	PGSC0003DMT400065150
			07H3G072040	PHT76946		05H2G051110	Solyc05g054760.3.1		04H2G068280	PGSC0003DMT400025561
			07H3G072080	PHT76957		05H3G077460	Solyc05g054760.3.1		04H2G039320	PGSC0003DMT400082421
			07H3G072090	PHT76956		05H4G103270	Solyc05g054760.3.1		04H3G098840	PGSC0003DMT400025561
			07H4G101560	PHT76957		06H1G024310	Solyc06g069045.1.1		04H3G088240	PGSC0003DMT400065150
			07H4G101590	PHT76946		06H1G032850	Solyc06g083770.3.1		04H3G074880	PGSC0003DMT400082421
			07H4G101600	PHT76945		06H1G000580	Solyc06g009040.3.1		04H4G119600	PGSC0003DMT400065150
			08H1G022650	PHT92439		06H2G056820	Solyc06g069045.1.1		04H4G131300	PGSC0003DMT400025561
			08H2G050090	PHT92439		06H2G065630	Solyc06g083770.3.1		04H4G105550	PGSC0003DMT400082421
			08H3G076300	PHT92439		06H3G090230	Solyc06g069045.1.1		05H1G024860	PGSC0003DMT400060193
			09H1G026820	PHT85489		06H3G098900	Solyc06g083770.3.1		05H1G006990	PGSC0003DMT400091065
			09H1G026830	PHT85488		06H3G067130	Solyc06g009040.3.1		05H1G007000	PGSC0003DMT400058268
			09H1G001370	PHT72284		06H4G100480	Solyc06g009040.3.1		05H1G007020	PGSC0003DMT400058271
			09H1G001380	PHT72305		06H4G122200	Solyc06g069045.1.1		05H2G033570	PGSC0003DMT400091065
			09H1G001570	PHT72284		06H4G131120	Solyc06g083770.3.1		05H2G033600	PGSC0003DMT400058271
			09H2G056920	PHT85489		07H1G015140	Solyc07g049325.1.1		05H2G051110	PGSC0003DMT400060193
			09H2G056970	PHT85488		07H1G021040	Solyc07g056420.3.1		05H3G059630	PGSC0003DMT400091065
			09H2G031450	PHT72284		07H1G021070	Solyc07g056490.3.1		05H3G059660	PGSC0003DMT400058271
			09H2G031460	PHT72305		07H2G048000	Solyc07g056420.3.1		05H3G077460	PGSC0003DMT400060193
			09H3G085400	PHT85489		07H2G048040	Solyc07g056490.3.1		05H4G085980	PGSC0003DMT400091065
			09H3G085410	PHT85488		07H2G042390	Solyc07g049325.1.1		05H4G086010	PGSC0003DMT400058271
			09H3G062140	PHT72284		07H3G068970	Solyc07g049325.1.1		05H4G103270	PGSC0003DMT400060193
			09H3G062280	PHT72305		07H3G072040	Solyc07g056490.3.1		06H1G024310	PGSC0003DMT400074054
			09H4G114460	PHT85489		07H3G072080	Solyc07g056420.3.1		06H1G032850	PGSC0003DMT400051711
			09H4G114470	PHT85488		07H4G101560	Solyc07g056420.3.1		06H1G006200	PGSC0003DMT400040683
			09H4G114740	PHT85488		07H4G101590	Solyc07g056490.3.1		06H1G000580	PGSC0003DMT400037918
			09H4G090310	PHT72284		08H1G022650	Solyc08g080900.3.1		06H2G056820	PGSC0003DMT400074054
			09H4G090320	PHT72305		08H2G050090	Solyc08g080900.3.1		06H2G065630	PGSC0003DMT400051711
						08H3G076300	Solyc08g080900.3.1		06H2G040230	PGSC0003DMT400040683
						09H1G001370	Solyc09g011650.3.1		06H3G090230	PGSC0003DMT400074054
						09H1G001380	Solyc09g011640.3.1		06H3G067130	PGSC0003DMT400037918
						09H1G001570	Solyc09g011650.3.1		06H3G098900	PGSC0003DMT400051711
						09H1G001580	Solyc09g011640.3.1		06H3G072600	PGSC0003DMT400040683
						09H1G001750	Solyc09g011490.3.1		06H4G131120	PGSC0003DMT400051711
						09H1G001790	Solyc09g011530.2.1		06H4G100480	PGSC0003DMT400037918
						09H1G002090	Solyc09g011490.3.1		06H4G105590	PGSC0003DMT400040683
						09H1G002130	Solyc09g011530.2.1		06H4G122200	PGSC0003DMT400074054
						09H1G017760	Solyc09g063150.3.1		07H1G021040	PGSC0003DMT400079842
						09H2G047670	Solyc09g063150.3.1		07H1G021070	PGSC0003DMT400071059
						09H2G031450	Solyc09g011650.3.1		07H1G021080	PGSC0003DMT400071057
						09H2G031460	Solyc09g011640.3.1		07H2G042390	PGSC0003DMT400001779
						09H2G031540	Solyc09g011490.3.1		07H2G048000	PGSC0003DMT400079842
						09H2G031640	Solyc09g011530.2.1		07H2G048040	PGSC0003DMT400071059
						09H3G062140	Solyc09g011650.3.1		07H2G048050	PGSC0003DMT400071057
						09H3G062150	Solyc09g011640.3.1		07H3G072040	PGSC0003DMT400071059
						09H3G062280	Solyc09g011490.3.1		07H3G072080	PGSC0003DMT400079842
						09H3G062320	Solyc09g011530.2.1		07H4G101560	PGSC0003DMT400079842
						09H3G076260	Solyc09g063150.3.1		07H4G101590	PGSC0003DMT400071059
						09H4G105940	Solyc09g063150.3.1		07H4G101600	PGSC0003DMT400071057
						09H4G090310	Solyc09g011650.3.1		09H1G026820	PGSC0003DMT400030302
						09H4G090320	Solyc09g011640.3.1		09H1G026830	PGSC0003DMT400094155
						09H4G090410	Solyc09g011490.3.1		09H1G007010	PGSC0003DMT400005104
									09H1G017760	PGSC0003DMT400056637
									09H1G002060	PGSC0003DMT400005536
									09H1G002080	PGSC0003DMT400005532
									09H1G002110	PGSC0003DMT400005561
									09H1G001370	PGSC0003DMT400030631
									09H1G001380	PGSC0003DMT400005552
									09H1G001390	PGSC0003DMT400005551
									09H1G001480	PGSC0003DMT400005536
									09H1G001500	PGSC0003DMT400005532
									09H1G001570	PGSC0003DMT400030631
									09H1G001580	PGSC0003DMT400005552
									09H1G001590	PGSC0003DMT400005551
									09H1G001630	PGSC0003DMT400005534
									09H1G001670	PGSC0003DMT400005532
									09H1G001720	PGSC0003DMT400005536
									09H1G001790	PGSC0003DMT400005561
									09H1G010580	PGSC0003DMT400051271
									09H2G031450	PGSC0003DMT400030631
									09H2G031460	PGSC0003DMT400005552
									09H2G031470	PGSC0003DMT400005551
									09H2G031560	PGSC0003DMT400005536
									09H2G031580	PGSC0003DMT400005532
									09H2G031640	PGSC0003DMT400005561
									09H2G036600	PGSC0003DMT400005104
									09H2G047670	PGSC0003DMT400056637
									09H2G056920	PGSC0003DMT400030302
									09H2G056970	PGSC0003DMT400094155
									09H2G039990	PGSC0003DMT400051271
									09H3G076260	PGSC0003DMT400056637
									09H3G085400	PGSC0003DMT400030302
									09H3G085410	PGSC0003DMT400094155
									09H3G062140	PGSC0003DMT400030631
									09H3G062150	PGSC0003DMT400005552
									09H3G062160	PGSC0003DMT400005551
									09H3G062230	PGSC0003DMT400005536
									09H3G062250	PGSC0003DMT400005532
									09H3G062280	PGSC0003DMT400005561
									09H3G062370	PGSC0003DMT400005534
									09H3G067400	PGSC0003DMT400005104
									09H4G105940	PGSC0003DMT400056637
									09H4G114740	PGSC0003DMT400094155
									09H4G090310	PGSC0003DMT400030631
									09H4G090320	PGSC0003DMT400005552
									09H4G090330	PGSC0003DMT400005551
									09H4G090410	PGSC0003DMT400005561
									09H4G090430	PGSC0003DMT400005536
									09H4G090450	PGSC0003DMT400005532
									09H4G095550	PGSC0003DMT400005104
									09H4G114460	PGSC0003DMT400030302
									09H4G114470	PGSC0003DMT400094155
									09H4G099070	PGSC0003DMT400051271
									09H4G099070	PGSC0003DMT400011275
									09H4G099210	PGSC0003DMT400011275

## Sheet: Sheet2
10H1G021660		Solyc11g011250	.	2	.	1	.2.1	Solyc11g011250.2.1		10H1G021660
10H1G002920		Solyc11g011250	.	2	.	1	.2.1	Solyc11g011250.2.1		10H1G022520
10H1G002940		Solyc11g028100	.	2	.	1	.2.1	Solyc11g028100.2.1		10H1G002920
10H2G053810		Solyc12g011300	.	2	.	1	.2.1	Solyc12g011300.2.1		10H1G002940
10H2G031490		Solyc12g011310	.	2	.	1	.2.1	Solyc12g011310.2.1		10H2G053050
10H2G031510		Solyc12g097080	.	2	.	1	.2.1	Solyc12g097080.2.1		10H2G053810
10H3G079800		Solyc12g094430	.	1	.	1	.1.1	Solyc12g094430.1.1		10H2G031490
10H3G060940		Solyc12g097080	.	2	.	1	.2.1	Solyc12g097080.2.1		10H2G031510
10H3G060960		Solyc12g094430	.	1	.	1	.1.1	Solyc12g094430.1.1		10H3G079800
10H4G089780		Solyc12g056250	.	2	.	1	.2.1	Solyc12g056250.2.1		10H3G080560
10H4G089800		Solyc12g011300	.	2	.	1	.2.1	Solyc12g011300.2.1		10H3G060940
10H4G108430		Solyc12g011310	.	2	.	1	.2.1	Solyc12g011310.2.1		10H3G060960
11H1G003160		Solyc12g011310	.	2	.	1	.2.1	Solyc12g011310.2.1		10H4G089780
11H2G028340		Solyc12g097080	.	2	.	1	.2.1	Solyc12g097080.2.1		10H4G089800
11H3G053090		Solyc12g094430	.	1	.	1	.1.1	Solyc12g094430.1.1		10H4G108430
11H4G077900		Solyc12g097080	.	2	.	1	.2.1	Solyc12g097080.2.1		10H4G109160
11H4G088070		Solyc12g094430	.	1	.	1	.1.1	Solyc12g094430.1.1		01H1G025120
12H1G027580		Solyc12g011300	.	2	.	1	.2.1	Solyc12g011300.2.1		01H1G026210
12H1G027590		Solyc12g011310	.	2	.	1	.2.1	Solyc12g011310.2.1		11H1G013140
12H1G002820		Solyc01g086680	.	3	.	1	.3.1	Solyc01g086680.3.1		11H1G003160
12H1G004750		Solyc01g081250	.	3	.	1	.3.1	Solyc01g081250.3.1		11H2G028340
12H2G031360		Solyc01g091330	.	3	.	1	.3.1	Solyc01g091330.3.1		11H3G053090
12H2G033170		Solyc01g099590	.	3	.	1	.3.1	Solyc01g099590.3.1		11H4G077900
12H2G036350		Solyc01g102660	.	3	.	1	.3.1	Solyc01g102660.3.1		11H4G088070
12H2G055930		Solyc01g086680	.	3	.	1	.3.1	Solyc01g086680.3.1		01H2G083090
12H2G055950		Solyc01g081250	.	3	.	1	.3.1	Solyc01g081250.3.1		01H2G085180
12H3G084350		Solyc01g099590	.	3	.	1	.3.1	Solyc01g099590.3.1		01H2G073050
12H3G059750		Solyc01g102660	.	3	.	1	.3.1	Solyc01g102660.3.1		01H2G074270
12H3G061640		Solyc01g086680	.	3	.	1	.3.1	Solyc01g086680.3.1		01H2G076770
12H4G088010		Solyc01g081310	.	3	.	1	.3.1	Solyc01g081310.3.1		12H1G002820
12H4G089870		Solyc01g081250	.	3	.	1	.3.1	Solyc01g081250.3.1		12H1G004750
12H4G113010		Solyc01g091330	.	3	.	1	.3.1	Solyc01g091330.3.1		12H1G027580
12H4G113020		Solyc01g081310	.	3	.	1	.3.1	Solyc01g081310.3.1		12H1G027590
01H1G025120		Solyc01g081250	.	3	.	1	.3.1	Solyc01g081250.3.1		12H1G017470
01H1G026210		Solyc01g081310	.	3	.	1	.3.1	Solyc01g081310.3.1		12H1G016410
01H2G076770		Solyc01g091330	.	3	.	1	.3.1	Solyc01g091330.3.1		12H2G031360
01H2G083090		Solyc02g081240	.	1	.	1	.1.1	Solyc02g081240.1.1		12H2G033170
01H2G085180		Solyc02g081340	.	3	.	1	.3.1	Solyc02g081340.3.1		12H2G036350
01H2G073050		Solyc02g068900	.	3	.	1	.3.1	Solyc02g068900.3.1		12H2G055930
01H2G074270		Solyc02g068900	.	3	.	1	.3.1	Solyc02g068900.3.1		12H2G055950
01H3G129800		Solyc02g081240	.	1	.	1	.1.1	Solyc02g081240.1.1		12H2G045900
01H3G131690		Solyc02g081340	.	3	.	1	.3.1	Solyc02g081340.3.1		12H2G044840
01H3G119570		Solyc02g068900	.	3	.	1	.3.1	Solyc02g068900.3.1		12H3G084350
01H3G120570		Solyc02g081240	.	1	.	1	.1.1	Solyc02g081240.1.1		12H3G059750
01H3G120640		Solyc02g081340	.	3	.	1	.3.1	Solyc02g081340.3.1		12H3G061640
01H3G123350		Solyc02g068900	.	3	.	1	.3.1	Solyc02g068900.3.1		12H3G074470
01H4G167400		Solyc02g081240	.	1	.	1	.1.1	Solyc02g081240.1.1		12H3G073450
01H4G167450		Solyc03g116120	.	2	.	1	.2.1	Solyc03g116120.2.1		12H4G113010
01H4G167850		Solyc03g116130	.	2	.	1	.2.1	Solyc03g116130.2.1		12H4G113020
01H4G170650		Solyc03g116120	.	2	.	1	.2.1	Solyc03g116120.2.1		12H4G088010
02H1G019550		Solyc03g116130	.	2	.	1	.2.1	Solyc03g116130.2.1		12H4G089870
02H1G019630		Solyc03g116120	.	2	.	1	.2.1	Solyc03g116120.2.1		12H4G101610
02H1G011230		Solyc03g116130	.	2	.	1	.2.1	Solyc03g116130.2.1		12H4G102680
02H2G043680		Solyc03g116120	.	2	.	1	.2.1	Solyc03g116120.2.1		01H3G131690
02H2G052140		Solyc03g116130	.	2	.	1	.2.1	Solyc03g116130.2.1		01H3G129800
02H2G052240		Solyc04g081740	.	3	.	1	.3.1	Solyc04g081740.3.1		01H3G119570
02H3G076190		Solyc04g057890	.	3	.	1	.3.1	Solyc04g057890.3.1		01H3G120570
02H3G084650		Solyc04g009530	.	3	.	1	.3.1	Solyc04g009530.3.1		01H3G120640
02H3G084750		Solyc04g009530	.	3	.	1	.3.1	Solyc04g009530.3.1		01H3G123350
02H4G108590		Solyc04g081740	.	3	.	1	.3.1	Solyc04g081740.3.1		01H3G123360
02H4G117060		Solyc04g057890	.	3	.	1	.3.1	Solyc04g057890.3.1		01H4G167400
03H1G027940		Solyc04g009530	.	3	.	1	.3.1	Solyc04g009530.3.1		01H4G167450
03H1G027950		Solyc04g081740	.	3	.	1	.3.1	Solyc04g081740.3.1		01H4G167850
03H2G062790		Solyc04g057890	.	3	.	1	.3.1	Solyc04g057890.3.1		01H4G170640
03H2G062800		Solyc04g009530	.	3	.	1	.3.1	Solyc04g009530.3.1		02H1G019550
03H3G098010		Solyc04g081740	.	3	.	1	.3.1	Solyc04g081740.3.1		02H1G019630
03H3G098020		Solyc04g057890	.	3	.	1	.3.1	Solyc04g057890.3.1		02H1G011230
03H4G132590		Solyc05g054760	.	3	.	1	.3.1	Solyc05g054760.3.1		02H2G043680
03H4G132600		Solyc05g006730	.	3	.	1	.3.1	Solyc05g006730.3.1		02H2G052140
04H1G031780		Solyc05g054760	.	3	.	1	.3.1	Solyc05g054760.3.1		02H2G052240
04H1G019600		Solyc05g054760	.	3	.	1	.3.1	Solyc05g054760.3.1		02H3G076190
04H1G004850		Solyc05g054760	.	3	.	1	.3.1	Solyc05g054760.3.1		02H3G084650
04H2G039320		Solyc06g069045	.	1	.	1	.1.1	Solyc06g069045.1.1		02H3G084750
04H2G068280		Solyc06g083770	.	3	.	1	.3.1	Solyc06g083770.3.1		02H4G108590
04H2G055890		Solyc06g009040	.	3	.	1	.3.1	Solyc06g009040.3.1		02H4G117060
04H3G074880		Solyc06g069045	.	1	.	1	.1.1	Solyc06g069045.1.1		03H1G027950
04H3G098840		Solyc06g083770	.	3	.	1	.3.1	Solyc06g083770.3.1		03H2G062800
04H3G088240		Solyc06g069045	.	1	.	1	.1.1	Solyc06g069045.1.1		03H3G098020
04H4G105550		Solyc06g083770	.	3	.	1	.3.1	Solyc06g083770.3.1		03H4G132600
04H4G131300		Solyc06g009040	.	3	.	1	.3.1	Solyc06g009040.3.1		04H1G031780
04H4G119600		Solyc06g009040	.	3	.	1	.3.1	Solyc06g009040.3.1		04H1G019600
05H1G024860		Solyc06g069045	.	1	.	1	.1.1	Solyc06g069045.1.1		04H1G004850
05H1G007000		Solyc06g083770	.	3	.	1	.3.1	Solyc06g083770.3.1		04H2G055890
05H2G051110		Solyc07g049325	.	1	.	1	.1.1	Solyc07g049325.1.1		04H2G068280
05H3G077460		Solyc07g056420	.	3	.	1	.3.1	Solyc07g056420.3.1		04H2G039320
05H4G103270		Solyc07g056490	.	3	.	1	.3.1	Solyc07g056490.3.1		04H3G098840
06H1G024310		Solyc07g056420	.	3	.	1	.3.1	Solyc07g056420.3.1		04H3G088240
06H1G032850		Solyc07g056490	.	3	.	1	.3.1	Solyc07g056490.3.1		04H3G074880
06H1G000580		Solyc07g049325	.	1	.	1	.1.1	Solyc07g049325.1.1		04H4G119600
06H2G056820		Solyc07g049325	.	1	.	1	.1.1	Solyc07g049325.1.1		04H4G131300
06H2G065630		Solyc07g056490	.	3	.	1	.3.1	Solyc07g056490.3.1		04H4G105550
06H3G090230		Solyc07g056420	.	3	.	1	.3.1	Solyc07g056420.3.1		05H1G024860
06H3G098900		Solyc07g056420	.	3	.	1	.3.1	Solyc07g056420.3.1		05H1G006990
06H3G067130		Solyc07g056490	.	3	.	1	.3.1	Solyc07g056490.3.1		05H1G007000
06H4G100480		Solyc08g080900	.	3	.	1	.3.1	Solyc08g080900.3.1		05H1G007020
06H4G122200		Solyc08g080900	.	3	.	1	.3.1	Solyc08g080900.3.1		05H2G033570
06H4G131120		Solyc08g080900	.	3	.	1	.3.1	Solyc08g080900.3.1		05H2G033600
07H1G015140		Solyc09g011650	.	3	.	1	.3.1	Solyc09g011650.3.1		05H2G051110
07H1G021040		Solyc09g011640	.	3	.	1	.3.1	Solyc09g011640.3.1		05H3G059630
07H1G021070		Solyc09g011650	.	3	.	1	.3.1	Solyc09g011650.3.1		05H3G059660
07H2G048000		Solyc09g011640	.	3	.	1	.3.1	Solyc09g011640.3.1		05H3G077460
07H2G048040		Solyc09g011490	.	3	.	1	.3.1	Solyc09g011490.3.1		05H4G085980
07H2G042390		Solyc09g011530	.	2	.	1	.2.1	Solyc09g011530.2.1		05H4G086010
07H3G068970		Solyc09g011490	.	3	.	1	.3.1	Solyc09g011490.3.1		05H4G103270
07H3G072040		Solyc09g011530	.	2	.	1	.2.1	Solyc09g011530.2.1		06H1G024310
07H3G072080		Solyc09g063150	.	3	.	1	.3.1	Solyc09g063150.3.1		06H1G032850
07H4G101560		Solyc09g063150	.	3	.	1	.3.1	Solyc09g063150.3.1		06H1G006200
07H4G101590		Solyc09g011650	.	3	.	1	.3.1	Solyc09g011650.3.1		06H1G000580
08H1G022650		Solyc09g011640	.	3	.	1	.3.1	Solyc09g011640.3.1		06H2G056820
08H2G050090		Solyc09g011490	.	3	.	1	.3.1	Solyc09g011490.3.1		06H2G065630
08H3G076300		Solyc09g011530	.	2	.	1	.2.1	Solyc09g011530.2.1		06H2G040230
09H1G001370		Solyc09g011650	.	3	.	1	.3.1	Solyc09g011650.3.1		06H3G090230
09H1G001380		Solyc09g011640	.	3	.	1	.3.1	Solyc09g011640.3.1		06H3G067130
09H1G001570		Solyc09g011490	.	3	.	1	.3.1	Solyc09g011490.3.1		06H3G098900
09H1G001580		Solyc09g011530	.	2	.	1	.2.1	Solyc09g011530.2.1		06H3G072600
09H1G001750		Solyc09g063150	.	3	.	1	.3.1	Solyc09g063150.3.1		06H4G131120
09H1G001790		Solyc09g063150	.	3	.	1	.3.1	Solyc09g063150.3.1		06H4G100480
09H1G002090		Solyc09g011650	.	3	.	1	.3.1	Solyc09g011650.3.1		06H4G105590
09H1G002130		Solyc09g011640	.	3	.	1	.3.1	Solyc09g011640.3.1		06H4G122200
09H1G017760		Solyc09g011490	.	3	.	1	.3.1	Solyc09g011490.3.1		07H1G021040
09H2G047670										07H1G021070
09H2G031450										07H1G021080
09H2G031460										07H2G042390
09H2G031540										07H2G048000
09H2G031640										07H2G048040
09H3G062140										07H2G048050
09H3G062150										07H3G072040
09H3G062280										07H3G072080
09H3G062320										07H4G101560
09H3G076260										07H4G101590
09H4G105940										07H4G101600
09H4G090310										09H1G026820
09H4G090320										09H1G026830
09H4G090410										09H1G007010
										09H1G017760
										09H1G002060
										09H1G002080
										09H1G002110
										09H1G001370
										09H1G001380
										09H1G001390
										09H1G001480
										09H1G001500
										09H1G001570
										09H1G001580
										09H1G001590
										09H1G001630
										09H1G001670
										09H1G001720
										09H1G001790
										09H1G010580
										09H2G031450
										09H2G031460
										09H2G031470
										09H2G031560
										09H2G031580
										09H2G031640
										09H2G036600
										09H2G047670
										09H2G056920
										09H2G056970
										09H2G039990
										09H3G076260
										09H3G085400
										09H3G085410
										09H3G062140
										09H3G062150
										09H3G062160
										09H3G062230
										09H3G062250
										09H3G062280
										09H3G062370
										09H3G067400
										09H4G105940
										09H4G114740
										09H4G090310
										09H4G090320
										09H4G090330
										09H4G090410
										09H4G090430
										09H4G090450
										09H4G095550
										09H4G114460
										09H4G114470
										09H4G099070
										09H4G099070
										09H4G099210
