# Supplementary material for: Genome-Wide Identification and Drought-Responsive Functional Analysis of the GST Gene Family in Potato (Solanum tuberosum L.)
Source: Antioxidants (Basel). 2025 Feb 19;14(2):239. doi: 10.3390/antiox14020239 (PMC11852095; doi:10.3390/antiox14020239)
Supplement: Supplementary file 1 [file antioxidants-14-00239-s001.zip › Table S5 Enrichment results statistics.xlsx]

## Sheet: Sheet1
Enrichment results of go and KEGG, members of GST family in "C88" potato
KEGG annotation results
KEGG_A_class	KEGG_B_class	Pathway	Number of genes	Pathway ID	Genes	K_IDs
Metabolism	Carbohydrate metabolism	Ascorbate and aldarate metabolism	5	ko00053	C88_C05H1G024860.1;C88_C05H2G051110.1;C88_C05H3G077460.1;C88_C11H3G053090.1;C88_C11H4G077900.1	K21888+K21888+K21888+K21888+K21888
Metabolism	Amino acid metabolism	Tyrosine metabolism	5	ko00350	C88_C01H2G076770.1;C88_C01H2G085180.1;C88_C01H3G123350.1;C88_C01H3G131690.1;C88_C01H4G170640.1	K01800+K01800+K01800+K01800+K01800
Metabolism	Metabolism of other amino acids	Glutathione metabolism	265	ko00480	C88_C01H1G025120.1;C88_C01H1G026200.1;C88_C01H1G026210.1;C88_C01H1G035260.1;C88_C01H2G055920.1;C88_C01H2G073050.1;C88_C01H2G074250.1;C88_C01H2G074260.1;C88_C01H2G074270.1;C88_C01H3G103610.1;C88_C01H3G119570.1;C88_C01H3G120570.1;C88_C01H3G120620.1;C88_C01H3G120630.1;C88_C01H3G120640.1;C88_C01H4G149340.1;C88_C01H4G167400.1;C88_C01H4G167450.1;C88_C01H4G167460.1;C88_C01H4G167850.1;C88_C01H4G177310.1;…	K00799+K00799+K00799+K00799+K00799+K00799+K00799+K00799+K00799+K00799+K00799+K00799+K00799+K00799+K00799+K00799+K00799+K00799+K00799+K00799+K00799+K00799+K00799+K00799+K00799+K00799+K00799+K00799+K00799+K00799+K00799+K00799+K00799+K00799+K00799+K00799+K00799+K00799+K00799+K00799+K00799+K00799+K00799+K00799+K21888+K00799+K00799+K21888+K00799+K00799+K21888+K00799+K00799+K00799+K00799+K00799+K00799+…
Metabolism	Lipid metabolism	Arachidonic acid metabolism	4	ko00590	C88_C04H1G031780.1;C88_C04H2G068280.1;C88_C04H3G098840.1;C88_C04H4G131300.1	K05309+K05309+K05309+K05309
Metabolism	Xenobiotics biodegradation and metabolism	Styrene degradation	5	ko00643	C88_C01H2G076770.1;C88_C01H2G085180.1;C88_C01H3G123350.1;C88_C01H3G131690.1;C88_C01H4G170640.1	K01800+K01800+K01800+K01800+K01800
Metabolism	Xenobiotics biodegradation and metabolism	Metabolism of xenobiotics by cytochrome P450	260	ko00980	C88_C01H1G025120.1;C88_C01H1G026200.1;C88_C01H1G026210.1;C88_C01H1G035260.1;C88_C01H2G055920.1;C88_C01H2G073050.1;C88_C01H2G074250.1;C88_C01H2G074260.1;C88_C01H2G074270.1;C88_C01H3G103610.1;C88_C01H3G119570.1;C88_C01H3G120570.1;C88_C01H3G120620.1;C88_C01H3G120630.1;C88_C01H3G120640.1;C88_C01H4G149340.1;C88_C01H4G167400.1;C88_C01H4G167450.1;C88_C01H4G167460.1;C88_C01H4G167850.1;C88_C01H4G177310.1;…	K00799+K00799+K00799+K00799+K00799+K00799+K00799+K00799+K00799+K00799+K00799+K00799+K00799+K00799+K00799+K00799+K00799+K00799+K00799+K00799+K00799+K00799+K00799+K00799+K00799+K00799+K00799+K00799+K00799+K00799+K00799+K00799+K00799+K00799+K00799+K00799+K00799+K00799+K00799+K00799+K00799+K00799+K00799+K00799+K00799+K00799+K00799+K00799+K00799+K00799+K00799+K00799+K00799+K00799+K00799+K00799+K00799+…
Metabolism	Xenobiotics biodegradation and metabolism	Drug metabolism - cytochrome P450	260	ko00982	C88_C01H1G025120.1;C88_C01H1G026200.1;C88_C01H1G026210.1;C88_C01H1G035260.1;C88_C01H2G055920.1;C88_C01H2G073050.1;C88_C01H2G074250.1;C88_C01H2G074260.1;C88_C01H2G074270.1;C88_C01H3G103610.1;C88_C01H3G119570.1;C88_C01H3G120570.1;C88_C01H3G120620.1;C88_C01H3G120630.1;C88_C01H3G120640.1;C88_C01H4G149340.1;C88_C01H4G167400.1;C88_C01H4G167450.1;C88_C01H4G167460.1;C88_C01H4G167850.1;C88_C01H4G177310.1;…	K00799+K00799+K00799+K00799+K00799+K00799+K00799+K00799+K00799+K00799+K00799+K00799+K00799+K00799+K00799+K00799+K00799+K00799+K00799+K00799+K00799+K00799+K00799+K00799+K00799+K00799+K00799+K00799+K00799+K00799+K00799+K00799+K00799+K00799+K00799+K00799+K00799+K00799+K00799+K00799+K00799+K00799+K00799+K00799+K00799+K00799+K00799+K00799+K00799+K00799+K00799+K00799+K00799+K00799+K00799+K00799+K00799+…
Metabolism	Xenobiotics biodegradation and metabolism	Drug metabolism - other enzymes	260	ko00983	C88_C01H1G025120.1;C88_C01H1G026200.1;C88_C01H1G026210.1;C88_C01H1G035260.1;C88_C01H2G055920.1;C88_C01H2G073050.1;C88_C01H2G074250.1;C88_C01H2G074260.1;C88_C01H2G074270.1;C88_C01H3G103610.1;C88_C01H3G119570.1;C88_C01H3G120570.1;C88_C01H3G120620.1;C88_C01H3G120630.1;C88_C01H3G120640.1;C88_C01H4G149340.1;C88_C01H4G167400.1;C88_C01H4G167450.1;C88_C01H4G167460.1;C88_C01H4G167850.1;C88_C01H4G177310.1;…	K00799+K00799+K00799+K00799+K00799+K00799+K00799+K00799+K00799+K00799+K00799+K00799+K00799+K00799+K00799+K00799+K00799+K00799+K00799+K00799+K00799+K00799+K00799+K00799+K00799+K00799+K00799+K00799+K00799+K00799+K00799+K00799+K00799+K00799+K00799+K00799+K00799+K00799+K00799+K00799+K00799+K00799+K00799+K00799+K00799+K00799+K00799+K00799+K00799+K00799+K00799+K00799+K00799+K00799+K00799+K00799+K00799+…
Metabolism	Global and overview maps	Metabolic pathways	274	ko01100	C88_C01H1G025120.1;C88_C01H1G026200.1;C88_C01H1G026210.1;C88_C01H1G035260.1;C88_C01H2G055920.1;C88_C01H2G073050.1;C88_C01H2G074250.1;C88_C01H2G074260.1;C88_C01H2G074270.1;C88_C01H2G076770.1;C88_C01H2G085180.1;C88_C01H3G103610.1;C88_C01H3G119570.1;C88_C01H3G120570.1;C88_C01H3G120620.1;C88_C01H3G120630.1;C88_C01H3G120640.1;C88_C01H3G123350.1;C88_C01H3G131690.1;C88_C01H4G149340.1;C88_C01H4G167400.1;…	K00799+K00799+K00799+K00799+K00799+K00799+K00799+K00799+K00799+K01800+K01800+K00799+K00799+K00799+K00799+K00799+K00799+K01800+K01800+K00799+K00799+K00799+K00799+K00799+K01800+K00799+K00799+K00799+K00799+K00799+K00799+K00799+K00799+K00799+K00799+K00799+K00799+K00799+K00799+K00799+K00799+K00799+K05309+K00799+K05309+K00799+K05309+K00799+K05309+K00799+K00799+K00799+K00799+K21888+K00799+K00799+K21888+…
Metabolism	Global and overview maps	Microbial metabolism in diverse environments	5	ko01120	C88_C01H2G076770.1;C88_C01H2G085180.1;C88_C01H3G123350.1;C88_C01H3G131690.1;C88_C01H4G170640.1	K01800+K01800+K01800+K01800+K01800
Human Diseases	Drug resistance	Platinum drug resistance	260	ko01524	C88_C01H1G025120.1;C88_C01H1G026200.1;C88_C01H1G026210.1;C88_C01H1G035260.1;C88_C01H2G055920.1;C88_C01H2G073050.1;C88_C01H2G074250.1;C88_C01H2G074260.1;C88_C01H2G074270.1;C88_C01H3G103610.1;C88_C01H3G119570.1;C88_C01H3G120570.1;C88_C01H3G120620.1;C88_C01H3G120630.1;C88_C01H3G120640.1;C88_C01H4G149340.1;C88_C01H4G167400.1;C88_C01H4G167450.1;C88_C01H4G167460.1;C88_C01H4G167850.1;C88_C01H4G177310.1;…	K00799+K00799+K00799+K00799+K00799+K00799+K00799+K00799+K00799+K00799+K00799+K00799+K00799+K00799+K00799+K00799+K00799+K00799+K00799+K00799+K00799+K00799+K00799+K00799+K00799+K00799+K00799+K00799+K00799+K00799+K00799+K00799+K00799+K00799+K00799+K00799+K00799+K00799+K00799+K00799+K00799+K00799+K00799+K00799+K00799+K00799+K00799+K00799+K00799+K00799+K00799+K00799+K00799+K00799+K00799+K00799+K00799+…
Organismal Systems	Aging	Longevity regulating pathway - worm	260	ko04212	C88_C01H1G025120.1;C88_C01H1G026200.1;C88_C01H1G026210.1;C88_C01H1G035260.1;C88_C01H2G055920.1;C88_C01H2G073050.1;C88_C01H2G074250.1;C88_C01H2G074260.1;C88_C01H2G074270.1;C88_C01H3G103610.1;C88_C01H3G119570.1;C88_C01H3G120570.1;C88_C01H3G120620.1;C88_C01H3G120630.1;C88_C01H3G120640.1;C88_C01H4G149340.1;C88_C01H4G167400.1;C88_C01H4G167450.1;C88_C01H4G167460.1;C88_C01H4G167850.1;C88_C01H4G177310.1;…	K00799+K00799+K00799+K00799+K00799+K00799+K00799+K00799+K00799+K00799+K00799+K00799+K00799+K00799+K00799+K00799+K00799+K00799+K00799+K00799+K00799+K00799+K00799+K00799+K00799+K00799+K00799+K00799+K00799+K00799+K00799+K00799+K00799+K00799+K00799+K00799+K00799+K00799+K00799+K00799+K00799+K00799+K00799+K00799+K00799+K00799+K00799+K00799+K00799+K00799+K00799+K00799+K00799+K00799+K00799+K00799+K00799+…
Human Diseases	Infectious diseases	Legionellosis	7	ko05134	C88_C06H1G006200.1;C88_C06H2G040230.1;C88_C06H3G072600.1;C88_C06H4G105590.1;C88_C11H1G013140.1;C88_C11H3G062950.1;C88_C11H4G088070.1	K03233+K03233+K03233+K03233+K03233+K03233+K03233
Human Diseases	Cancers	Pathways in cancer	260	ko05200	C88_C01H1G025120.1;C88_C01H1G026200.1;C88_C01H1G026210.1;C88_C01H1G035260.1;C88_C01H2G055920.1;C88_C01H2G073050.1;C88_C01H2G074250.1;C88_C01H2G074260.1;C88_C01H2G074270.1;C88_C01H3G103610.1;C88_C01H3G119570.1;C88_C01H3G120570.1;C88_C01H3G120620.1;C88_C01H3G120630.1;C88_C01H3G120640.1;C88_C01H4G149340.1;C88_C01H4G167400.1;C88_C01H4G167450.1;C88_C01H4G167460.1;C88_C01H4G167850.1;C88_C01H4G177310.1;…	K00799+K00799+K00799+K00799+K00799+K00799+K00799+K00799+K00799+K00799+K00799+K00799+K00799+K00799+K00799+K00799+K00799+K00799+K00799+K00799+K00799+K00799+K00799+K00799+K00799+K00799+K00799+K00799+K00799+K00799+K00799+K00799+K00799+K00799+K00799+K00799+K00799+K00799+K00799+K00799+K00799+K00799+K00799+K00799+K00799+K00799+K00799+K00799+K00799+K00799+K00799+K00799+K00799+K00799+K00799+K00799+K00799+…
Human Diseases	Cancers	Chemical carcinogenesis	260	ko05204	C88_C01H1G025120.1;C88_C01H1G026200.1;C88_C01H1G026210.1;C88_C01H1G035260.1;C88_C01H2G055920.1;C88_C01H2G073050.1;C88_C01H2G074250.1;C88_C01H2G074260.1;C88_C01H2G074270.1;C88_C01H3G103610.1;C88_C01H3G119570.1;C88_C01H3G120570.1;C88_C01H3G120620.1;C88_C01H3G120630.1;C88_C01H3G120640.1;C88_C01H4G149340.1;C88_C01H4G167400.1;C88_C01H4G167450.1;C88_C01H4G167460.1;C88_C01H4G167850.1;C88_C01H4G177310.1;…	K00799+K00799+K00799+K00799+K00799+K00799+K00799+K00799+K00799+K00799+K00799+K00799+K00799+K00799+K00799+K00799+K00799+K00799+K00799+K00799+K00799+K00799+K00799+K00799+K00799+K00799+K00799+K00799+K00799+K00799+K00799+K00799+K00799+K00799+K00799+K00799+K00799+K00799+K00799+K00799+K00799+K00799+K00799+K00799+K00799+K00799+K00799+K00799+K00799+K00799+K00799+K00799+K00799+K00799+K00799+K00799+K00799+…
Human Diseases	Cancers	Hepatocellular carcinoma	260	ko05225	C88_C01H1G025120.1;C88_C01H1G026200.1;C88_C01H1G026210.1;C88_C01H1G035260.1;C88_C01H2G055920.1;C88_C01H2G073050.1;C88_C01H2G074250.1;C88_C01H2G074260.1;C88_C01H2G074270.1;C88_C01H3G103610.1;C88_C01H3G119570.1;C88_C01H3G120570.1;C88_C01H3G120620.1;C88_C01H3G120630.1;C88_C01H3G120640.1;C88_C01H4G149340.1;C88_C01H4G167400.1;C88_C01H4G167450.1;C88_C01H4G167460.1;C88_C01H4G167850.1;C88_C01H4G177310.1;…	K00799+K00799+K00799+K00799+K00799+K00799+K00799+K00799+K00799+K00799+K00799+K00799+K00799+K00799+K00799+K00799+K00799+K00799+K00799+K00799+K00799+K00799+K00799+K00799+K00799+K00799+K00799+K00799+K00799+K00799+K00799+K00799+K00799+K00799+K00799+K00799+K00799+K00799+K00799+K00799+K00799+K00799+K00799+K00799+K00799+K00799+K00799+K00799+K00799+K00799+K00799+K00799+K00799+K00799+K00799+K00799+K00799+…
Human Diseases	Cardiovascular diseases	Fluid shear stress and atherosclerosis	260	ko05418	C88_C01H1G025120.1;C88_C01H1G026200.1;C88_C01H1G026210.1;C88_C01H1G035260.1;C88_C01H2G055920.1;C88_C01H2G073050.1;C88_C01H2G074250.1;C88_C01H2G074260.1;C88_C01H2G074270.1;C88_C01H3G103610.1;C88_C01H3G119570.1;C88_C01H3G120570.1;C88_C01H3G120620.1;C88_C01H3G120630.1;C88_C01H3G120640.1;C88_C01H4G149340.1;C88_C01H4G167400.1;C88_C01H4G167450.1;C88_C01H4G167460.1;C88_C01H4G167850.1;C88_C01H4G177310.1;…	K00799+K00799+K00799+K00799+K00799+K00799+K00799+K00799+K00799+K00799+K00799+K00799+K00799+K00799+K00799+K00799+K00799+K00799+K00799+K00799+K00799+K00799+K00799+K00799+K00799+K00799+K00799+K00799+K00799+K00799+K00799+K00799+K00799+K00799+K00799+K00799+K00799+K00799+K00799+K00799+K00799+K00799+K00799+K00799+K00799+K00799+K00799+K00799+K00799+K00799+K00799+K00799+K00799+K00799+K00799+K00799+K00799+…
GO annotation results
GO ID (level1)	GO Term (level1)	GO ID (level2)	GO Term (level2)	Number of genes	Genes_of_out
GO:0008150	Biological Process	GO:0008152	metabolic process	177	C88_C01H1G035260.1,C88_C01H2G073050.1,C88_C01H2G074250.1,C88_C01H2G085180.1,C88_C01H3G103610.1,C88_C01H3G119570.1,C88_C01H3G120570.1,C88_C01H3G120620.1,C88_C01H3G123350.1,C88_C01H3G129800.1,C88_C01H4G149340.1,C88_C01H4G166410.1,C88_C01H4G167400.1,C88_C01H4G167450.1,C88_C01H4G170640.1,C88_C01H4G170650.1,C88_C01H4G177310.1,C88_C02H1G011230.1,C88_C02H1G019630.1,C88_C02H2G043680.1,C88_C02H2G052240.1,…
GO:0008150	Biological Process	GO:0009987	cellular process	177	C88_C01H1G035260.1,C88_C01H2G073050.1,C88_C01H2G074250.1,C88_C01H2G085180.1,C88_C01H3G103610.1,C88_C01H3G119570.1,C88_C01H3G120570.1,C88_C01H3G120620.1,C88_C01H3G123350.1,C88_C01H3G129800.1,C88_C01H4G149340.1,C88_C01H4G166410.1,C88_C01H4G167400.1,C88_C01H4G167450.1,C88_C01H4G170640.1,C88_C01H4G170650.1,C88_C01H4G177310.1,C88_C02H1G011230.1,C88_C02H1G019630.1,C88_C02H2G043680.1,C88_C02H2G052240.1,…
GO:0003674	Molecular Function	GO:0005488	binding	177	C88_C01H1G035260.1,C88_C01H2G073050.1,C88_C01H2G074250.1,C88_C01H2G085180.1,C88_C01H3G103610.1,C88_C01H3G119570.1,C88_C01H3G120570.1,C88_C01H3G120620.1,C88_C01H3G123350.1,C88_C01H3G129800.1,C88_C01H4G149340.1,C88_C01H4G166410.1,C88_C01H4G167400.1,C88_C01H4G167450.1,C88_C01H4G170640.1,C88_C01H4G170650.1,C88_C01H4G177310.1,C88_C02H1G011230.1,C88_C02H1G019630.1,C88_C02H2G043680.1,C88_C02H2G052240.1,…
